# Supplementary material for: Insights into ecological roles of uncultivated bacteria in Katase hot spring sediment from long-read metagenomics
Source: Front Microbiol. 2022 Nov 3;13:1045931. doi: 10.3389/fmicb.2022.1045931 (PMC9671151; doi:10.3389/fmicb.2022.1045931)
Supplement: Supplementary file 2 [file Table_1.XLSX]

## Sheet: TableS1
Supplementary Table S1. List of 542 circular contigs (except 12 complete genomes)
										Vsort2 results							CheckV results
Contig_id	Origins	Present in MAG		Size (bp)	Number of CDSs	CRISPR	rRNA	tRNA		pertial/full	max_score	max_score_group	hallmark	viral	cellular		provirus	proviral_length	gene_count	viral_genes	host_genes	checkv_quality	completeness	contamination
contig_10634	Putative chromid	KatS3mg048		223841	184	-	3	2		-	-	-	-	-	-		-	-	-	-	-	-	-	-
contig_14250	Putative chromid	KatS3mg023		202060	206	1	-	-		full	0.993	dsDNA	15	24.8	3		No	NA	202	12	10	High-quality	91.62	0
contig_18811	Putative chromid	KatS3mg109		173242	171	-	-	-		full	0.967	dsDNA	3	24.9	1.7		No	NA	177	6	4	Medium-quality	79.14	0
contig_18968	Putative chromid	KatS3mg087		155810	153	2	-	1		full	0.927	dsDNA	1	18	1.2		No	NA	161	3	6	Medium-quality	86.2	0
contig_6103	Putative chromid	KatS3mg071		140311	183	-	-	4		full	0.907	dsDNA	1	21.1	12.9		Yes	131358	185	7	21	Medium-quality	56.5	6.38
contig_18746	Putative chromid	KatS3mg118		121896	112	-	-	-		-	-	-	-	-	-		-	-	-	-	-	-	-	-
contig_18702	Putative chromid	KatS3mg087		120102	100	-	-	2		full	0.867	dsDNA	1	13.4	1		No	NA	97	3	1	High-quality	91.37	0
contig_15608	Putative chromid	KatS3mg087		100170	134	1	-	1		full	0.96	dsDNA	1	26.5	2.3		No	NA	132	9	2	Medium-quality	67.56	0
contig_18959	Putative chromid	KatS3mg054		93547	79	-	-	-		full	0.993	dsDNA	6	21.2	1.2		No	NA	80	7	0	Medium-quality	62.64	0
contig_18317	Putative chromid	KatS3mg002		92997	119	-	-	2		full	1	dsDNA	9	45.4	2.5		No	NA	119	31	3	Medium-quality	70.12	0
contig_9350	Putative chromid	KatS3mg054		92343	103	-	-	1		full	0.993	dsDNA	3	22.1	0		No	NA	104	7	1	Medium-quality	70.89	0
contig_18765	Putative chromid	KatS3mg031		86145	73	-	-	-		full	0.993	dsDNA	3	43.2	2.7		No	NA	74	6	1	Medium-quality	50.65	0
contig_18747	Putative chromid	KatS3mg068		83083	94	-	-	-		full	0.953	dsDNA	3	23.2	2.2		No	NA	95	8	0	Medium-quality	77.39	0
contig_14705	Putative chromid	KatS3mg015		69472	115	-	-	-		full	0.98	dsDNA	7	24.8	3.5		No	NA	113	13	5	High-quality	100	0
contig_13446	Putative chromid	KatS3mg096		69155	96	-	-	-		full	0.98	dsDNA	2	22.9	2.1		No	NA	96	2	1	Medium-quality	69.04	0
contig_18975	Putative chromid	KatS3mg015		64938	68	-	-	-		full	1	dsDNA	4	59.4	0		No	NA	69	26	1	High-quality	97	0
contig_17993	Putative chromid	KatS3mg045		64214	67	-	-	-		full	0.993	dsDNA	3	28.4	0		No	NA	67	4	1	Medium-quality	81.89	0
contig_15556	Putative chromid	KatS3mg051		52157	79	1	-	2		full	0.993	dsDNA	5	30	5		No	NA	80	10	1	Medium-quality	83.24	0
contig_18560	Putative chromid	KatS3mg015		46296	53	-	-	-		full	1	dsDNA	1	30.2	3.8		No	NA	53	8	0	High-quality	96.9	0
contig_17653	Putative chromid	KatS3mg104		46198	55	-	-	-		full	0.993	dsDNA	5	26.3	3.5		No	NA	57	4	1	Low-quality	38.81	0
contig_15335	Putative chromid	KatS3mg015		44351	52	-	-	-		full	0.98	dsDNA	2	28.1	3.5		No	NA	57	6	1	High-quality	96.5	0
contig_18265	Putative chromid	KatS3mg023		44058	66	-	-	-		full	0.987	dsDNA	4	23	1.6		No	NA	61	3	0	Medium-quality	54.31	0
contig_18855	Putative chromid	KatS3mg015		42821	46	-	-	-		full	1	dsDNA	2	17.4	2.2		No	NA	46	6	0	Medium-quality	60.68	0
contig_14828	Putative chromid	KatS3mg105		39215	49	-	-	-		-	-	-	-	-	-		No	NA	49	2	5	Low-quality	24.75	0
contig_9496	Putative chromid	KatS3mg101		38621	68	-	-	-		full	1	dsDNA	2	24.6	0		No	NA	65	6	0	High-quality	94.15	0
contig_18595	Putative chromid	KatS3mg096		38547	53	-	-	-		full	0.967	dsDNA	2	7.4	3.7		No	NA	54	2	2	High-quality	100	0
contig_17907	Putative chromid	KatS3mg038		35498	45	-	-	-		full	0.993	dsDNA	4	34.8	2.2		No	NA	46	11	0	Medium-quality	72.11	0
contig_12182	Putative chromid	KatS3mg054		34744	56	-	-	-		full	1	dsDNA	7	49.1	1.8		No	NA	57	16	0	High-quality	96.89	0
contig_18511	Putative chromid	KatS3mg023		34567	53	-	-	-		full	1	dsDNA	4	27.8	0		No	NA	54	7	0	Low-quality	39.62	0
contig_3997	Putative chromid	KatS3mg038		34348	57	-	-	-		full	1	dsDNA	8	42.1	1.8		No	NA	57	12	0	Low-quality	49.87	0
contig_17939	Putative chromid	KatS3mg031		34263	47	-	-	-		full	0.993	dsDNA	5	41.7	0		No	NA	48	9	0	High-quality	92.26	0
contig_18926	Putative chromid	KatS3mg087		34128	41	-	-	-		full	1	dsDNA	7	47.6	0		No	NA	42	14	0	Medium-quality	63.82	0
contig_14060	Putative chromid	KatS3mg038		33846	58	-	-	-		full	0.993	dsDNA	7	39.7	1.7		No	NA	58	14	0	Low-quality	46.98	0
contig_15307	Putative chromid	KatS3mg038		33606	59	-	-	-		full	0.993	dsDNA	7	39	1.7		No	NA	59	12	0	Low-quality	47.84	0
contig_18371	Putative chromid	KatS3mg051		33300	32	-	-	2		full	0.993	dsDNA	3	41.2	2.9		No	NA	34	7	0	Low-quality	43.36	0
contig_3990	Putative chromid	KatS3mg038		32607	55	-	-	-		full	0.993	dsDNA	7	34.4	1.6		No	NA	61	12	0	Low-quality	47.41	0
contig_18881	Putative chromid	KatS3mg038		32079	46	1	-	-		full	1	dsDNA	4	41.7	0		No	NA	48	9	0	Low-quality	32.96	0
contig_9554	Putative chromid	KatS3mg031		31887	46	-	-	-		full	1	dsDNA	8	54.3	6.5		No	NA	46	14	1	Medium-quality	51.08	0
contig_8787	Putative chromid	KatS3mg096		31637	46	-	-	-		full	1	dsDNA	3	23.9	0		No	NA	46	6	1	High-quality	100	0
contig_1191	Putative chromid	KatS3mg109		31239	42	-	-	-		full	0.987	dsDNA	4	31.8	2.3		No	NA	44	5	0	Low-quality	49.34	0
contig_17403	Putative chromid	KatS3mg051		31039	46	-	-	-		full	1	dsDNA	5	26.1	2.2		No	NA	46	11	0	Low-quality	29.5	0
contig_18594	Putative chromid	KatS3mg096		31038	51	-	-	-		full	1	dsDNA	2	23.1	0		No	NA	52	7	0	Low-quality	40.05	0
contig_18874	Putative chromid	KatS3mg031		30550	47	-	-	-		full	1	dsDNA	9	49	0		No	NA	49	10	0	Medium-quality	81.12	0
contig_18977	Putative chromid	KatS3mg087		30431	32	-	-	-		full	1	dsDNA	6	48.5	0		No	NA	33	9	2	Low-quality	44.75	0
contig_13716	Putative chromid	KatS3mg051		28551	37	-	-	-		full	1	dsDNA	5	40.5	5.4		No	NA	37	4	1	Low-quality	44.87	0
contig_18261	Putative chromid	KatS3mg038		27698	36	-	-	-		full	1	dsDNA	7	50	2.6		No	NA	38	13	0	Low-quality	27.85	0
contig_18878	Putative chromid	KatS3mg101		26496	40	-	-	-		full	0.987	dsDNA	8	48.8	0		No	NA	41	12	0	Medium-quality	76.48	0
contig_18938	Putative chromid	KatS3mg015		25582	30	-	-	-		full	0.973	dsDNA	2	33.3	13.3		No	NA	30	7	0	Medium-quality	56.8	0
contig_16075	Putative chromid	KatS3mg082		21989	26	-	-	-		-	-	-	-	-	-		-	-	-	-	-	-	-	-
contig_14948	Putative chromid	KatS3mg122		21655	25	-	-	-		-	-	-	-	-	-		-	-	-	-	-	-	-	-
contig_17943	Putative chromid	KatS3mg002		19379	18	-	-	-		-	-	-	-	-	-		-	-	-	-	-	-	-	-
contig_8180	Putative chromid	KatS3mg071		17732	35	-	-	-		full	0.973	dsDNA	1	8.1	2.7		-	-	-	-	-	-	-	-
contig_13927	Putative chromid	KatS3mg038		17246	15	-	-	-		-	-	-	-	-	-		-	-	-	-	-	-	-	-
contig_8921	Putative chromid	KatS3mg050		17047	13	-	-	-		-	-	-	-	-	-		-	-	-	-	-	-	-	-
contig_9540	Putative chromid	KatS3mg101		13515	31	-	-	-		full	0.993	dsDNA	0	25.8	0		-	-	-	-	-	-	-	-
contig_9289	Putative chromid	KatS3mg105		11602	12	-	-	-		-	-	-	-	-	-		-	-	-	-	-	-	-	-
contig_18092	Putative chromid	KatS3mg068		9996	5	-	-	-		-	-	-	-	-	-		-	-	-	-	-	-	-	-
contig_6352	Putative chromid	KatS3mg068		8892	9	-	-	-		-	-	-	-	-	-		-	-	-	-	-	-	-	-
contig_14648	Putative chromid	KatS3mg087		8407	6	-	-	-		-	-	-	-	-	-		-	-	-	-	-	-	-	-
contig_6365	Putative chromid	KatS3mg122		8358	9	-	-	-		-	-	-	-	-	-		-	-	-	-	-	-	-	-
contig_11837	Putative chromid	KatS3mg087		7734	6	-	-	-		-	-	-	-	-	-		-	-	-	-	-	-	-	-
contig_17556	Putative chromid	KatS3mg036		7456	4	-	-	-		-	-	-	-	-	-		-	-	-	-	-	-	-	-
contig_8475	Putative chromid	KatS3mg011		7181	17	-	-	-		-	-	-	-	-	-		-	-	-	-	-	-	-	-
contig_15022	Putative chromid	KatS3mg071		7032	9	-	-	-		-	-	-	-	-	-		-	-	-	-	-	-	-	-
contig_10069	Putative chromid	KatS3mg036		7026	5	-	-	-		-	-	-	-	-	-		-	-	-	-	-	-	-	-
contig_8637	Putative chromid	KatS3mg050		6541	3	-	-	-		-	-	-	-	-	-		-	-	-	-	-	-	-	-
contig_15828	Putative chromid	KatS3mg045		6389	2	-	-	-		-	-	-	-	-	-		-	-	-	-	-	-	-	-
contig_14595	Putative chromid	KatS3mg051		6385	8	-	-	-		-	-	-	-	-	-		-	-	-	-	-	-	-	-
contig_12521	Putative chromid	KatS3mg051		6340	5	-	-	-		-	-	-	-	-	-		-	-	-	-	-	-	-	-
contig_12298	Putative chromid	KatS3mg080		6126	7	-	-	-		-	-	-	-	-	-		-	-	-	-	-	-	-	-
contig_18875	Putative chromid	KatS3mg061		5801	6	-	-	-		-	-	-	-	-	-		-	-	-	-	-	-	-	-
contig_17989	Putative chromid	KatS3mg051		5692	4	-	-	-		-	-	-	-	-	-		-	-	-	-	-	-	-	-
contig_13445	Putative chromid	KatS3mg035		5487	9	-	-	-		full	0.987	dsDNA	1	33.3	0		No	NA	9	1	0	Low-quality	6.71	0
contig_15676	Putative chromid	KatS3mg028		5184	2	-	-	-		-	-	-	-	-	-		-	-	-	-	-	-	-	-
contig_13565	Putative chromid	KatS3mg051		5060	12	-	-	-		-	-	-	-	-	-		-	-	-	-	-	-	-	-
contig_6784	Putative virus/phage	-		897307	720	6	-	-		partial	0.953	dsDNA	1	16.7	22.3		No	NA	696	145	29	Medium-quality	82.7	0
contig_18947	Putative virus/phage	-		397656	384	-	-	4		full	0.913	dsDNA	30	34.4	2.8		No	NA	389	62	18	High-quality	100	0
contig_687	Putative virus/phage	-		381959	405	-	-	15		full	0.947	dsDNA	19	44	3.5		No	NA	398	86	29	High-quality	93.48	0
contig_10205	Putative virus/phage	-		334272	265	2	-	-		-	-	-	-	-	-		No	NA	268	2	187	High-quality	100	0
contig_18973	Putative virus/phage	-		226454	212	-	-	1		-	-	-	-	-	-		No	NA	216	41	4	Low-quality	39.04	0
contig_18169	Putative virus/phage	-		176728	148	-	-	3		full	0.973	dsDNA	2	25.5	1.3		No	NA	149	8	3	Medium-quality	83.23	0
contig_18667	Putative virus/phage	-		168472	179	-	-	1		full	1	dsDNA	2	22.5	2.2		No	NA	182	11	4	Medium-quality	81.44	0
contig_18763	Putative virus/phage	-		149628	185	1	-	-		full	0.993	dsDNA	1	19.1	0.5		No	NA	188	6	2	Medium-quality	72.71	0
contig_6676	Putative virus/phage	-		124499	234	-	-	2		full	0.987	dsDNA	7	16.8	3.7		No	NA	214	12	0	Medium-quality	57.47	0
contig_10311	Putative virus/phage	-		114795	103	-	-	-		full	0.967	dsDNA	8	39.4	1		No	NA	104	8	1	High-quality	96.46	0
contig_17881	Putative virus/phage	-		106725	106	-	-	-		full	1	dsDNA	6	58.9	0		No	NA	107	13	1	High-quality	91.84	0
contig_11802	Putative virus/phage	-		98756	111	-	-	1		full	0.94	dsDNA	3	25	0.9		No	NA	112	5	0	High-quality	91.63	0
contig_17292	Putative virus/phage	-		95498	92	-	-	2		full	0.993	dsDNA	9	38.7	1.1		No	NA	93	9	3	Medium-quality	53.16	0
contig_18906	Putative virus/phage	-		88539	89	-	-	-		full	0.987	dsDNA	1	20.9	3.3		No	NA	91	10	2	High-quality	100	0
contig_18292	Putative virus/phage	-		87957	104	-	-	1		full	0.94	dsDNA	10	20	1		No	NA	105	13	2	High-quality	91.67	0
contig_3128	Putative virus/phage	-		87136	140	1	-	-		full	0.907	dsDNA	4	21.3	0.7		No	NA	141	8	3	Medium-quality	76.36	0
contig_17803	Putative virus/phage	-		86485	87	-	-	-		full	0.967	dsDNA	6	31	2.3		No	NA	87	6	0	Medium-quality	53.16	0
contig_18894	Putative virus/phage	-		85131	86	-	-	2		full	0.967	dsDNA	2	19.5	1.1		No	NA	87	3	1	Medium-quality	80.72	0
contig_18979	Putative virus/phage	-		83902	104	-	-	-		full	0.967	dsDNA	2	13.5	1.9		Yes	63976	104	3	10	Medium-quality	65.61	23.75
contig_18937	Putative virus/phage	-		80919	96	-	-	-		full	0.953	dsDNA	4	17.9	2.1		No	NA	95	6	2	Medium-quality	89.06	0
contig_1161	Putative virus/phage	-		80443	112	-	-	-		full	0.993	dsDNA	14	37.2	1.8		No	NA	113	26	0	High-quality	94.29	0
contig_11097	Putative virus/phage	-		75244	84	-	-	-		full	0.973	dsDNA	9	29.4	5.9		No	NA	85	19	1	High-quality	93.32	0
contig_18474	Putative virus/phage	-		74335	97	-	-	-		full	1	dsDNA	7	39.2	0		No	NA	97	17	1	Medium-quality	89.19	0
contig_17601	Putative virus/phage	-		72195	82	-	-	1		full	0.993	dsDNA	6	28.9	0		No	NA	83	14	2	Medium-quality	63.29	0
contig_18631	Putative virus/phage	-		71924	60	-	-	-		full	0.933	dsDNA	2	20	3.3		No	NA	60	5	0	High-quality	92.93	0
contig_13139	Putative virus/phage	-		69519	59	-	-	1		full	0.887	dsDNA	5	19.7	0		No	NA	61	8	2	High-quality	92.37	0
contig_18489	Putative virus/phage	-		68372	57	-	-	-		full	0.98	dsDNA	3	21.1	0		No	NA	57	3	1	High-quality	98.56	0
contig_3534	Putative virus/phage	-		67986	87	-	-	2		full	0.993	dsDNA	2	28.4	1.1		No	NA	88	9	2	Low-quality	49.85	0
contig_18633	Putative virus/phage			64504	58	-	-	-		full	0.987	dsDNA	6	48.3	3.4		No	NA	58	9	3	Medium-quality	62.14	0
contig_18306	Putative virus/phage	-		64447	86	-	-	-		full	1	dsDNA	2	18.4	3.4		No	NA	87	6	0	High-quality	95.78	0
contig_18282	Putative virus/phage	-		63184	85	-	-	-		full	0.973	dsDNA	2	19.8	4.7		No	NA	86	7	0	High-quality	93.9	0
contig_11130	Putative virus/phage	-		58260	70	-	-	-		full	0.98	dsDNA	1	22.9	1.4		No	NA	70	6	0	Medium-quality	76.24	0
contig_17343	Putative virus/phage	-		58245	60	-	-	1		full	0.987	dsDNA	3	22.6	1.6		No	NA	62	7	1	Medium-quality	67.53	0
contig_18451	Putative virus/phage	-		58055	59	-	-	-		full	0.973	dsDNA	3	20.3	1.7		No	NA	59	5	0	Medium-quality	74.4	0
contig_18954	Putative virus/phage	-		57177	55	-	-	-		full	0.987	dsDNA	4	35.2	0		No	NA	54	8	0	Medium-quality	80.32	0
contig_18002	Putative virus/phage	-		56635	53	-	-	-		full	0.987	dsDNA	3	28.3	3.8		No	NA	54	9	1	Medium-quality	88.83	0
contig_3036	Putative virus/phage	-		56178	51	-	-	1		full	1	dsDNA	5	48.1	0		No	NA	54	12	0	High-quality	92.95	0
contig_16861	Putative virus/phage	-		55870	67	-	-	-		full	0.92	dsDNA	3	25	4.4		No	NA	68	8	1	High-quality	100	0
contig_18694	Putative virus/phage	-		54451	74	-	-	-		full	0.993	dsDNA	4	29.7	0		No	NA	74	11	2	Medium-quality	83.16	0
contig_15629	Putative virus/phage	-		53130	55	-	-	1		full	1	dsDNA	3	21.4	1.8		No	NA	56	5	1	Medium-quality	72.53	0
contig_16998	Putative virus/phage	-		49241	62	-	-	-		full	0.98	dsDNA	3	14.8	1.6		No	NA	62	4	0	Medium-quality	55.57	0
contig_16997	Putative virus/phage	-		46935	56	-	-	-		full	0.987	dsDNA	3	16.1	1.8		No	NA	56	4	0	Medium-quality	52.97	0
contig_16836	Putative virus/phage	-		46005	55	-	-	-		full	0.993	dsDNA	2	23.2	5.4		No	NA	56	6	1	High-quality	98.61	0
contig_18730	Putative virus/phage	-		43682	57	-	-	-		full	0.993	dsDNA	2	21.1	1.8		No	NA	57	5	1	High-quality	100	0
contig_17170	Putative virus/phage	-		41957	43	-	-	-		full	1	dsDNA	3	26.7	0		No	NA	45	5	0	Medium-quality	60.12	0
contig_18850	Putative virus/phage	-		41855	71	-	-	-		full	0.993	dsDNA	6	41.7	4.2		No	NA	72	12	7	Medium-quality	70.53	0
contig_18494	Putative virus/phage	-		41350	58	-	-	-		full	1	dsDNA	4	23.7	3.4		No	NA	59	5	0	Low-quality	46.63	0
contig_18770	Putative virus/phage	-		41094	48	-	-	1		full	1	dsDNA	4	28.6	2		No	NA	49	8	0	High-quality	100	0
contig_18052	Putative virus/phage	-		40944	49	-	-	-		full	0.987	dsDNA	1	34	4		No	NA	50	11	0	High-quality	90.06	0
contig_18668	Putative virus/phage	-		40644	49	-	-	-		full	1	dsDNA	9	58	2		No	NA	50	24	0	High-quality	91.16	0
contig_4913	Putative virus/phage	-		39426	60	-	-	-		full	1	dsDNA	6	36.1	1.6		No	NA	61	11	0	High-quality	98.77	0
contig_18817	Putative virus/phage	-		39331	52	-	-	-		full	0.973	dsDNA	2	25	0		No	NA	52	5	0	Medium-quality	63.69	0
contig_18839	Putative virus/phage	-		39096	50	-	-	-		full	0.973	dsDNA	4	33.3	9.8		No	NA	51	11	1	Medium-quality	80.19	0
contig_18903	Putative virus/phage	-		37010	67	-	-	-		full	1	dsDNA	5	37.7	0		No	NA	69	12	1	Medium-quality	61.41	0
contig_12874	Putative virus/phage	-		37001	54	-	-	-		full	0.987	dsDNA	7	30.9	9.1		No	NA	55	13	0	High-quality	95.74	0
contig_18498	Putative virus/phage	-		36754	54	-	-	-		full	1	dsDNA	3	25.5	0		No	NA	55	7	0	High-quality	90.21	0
contig_17916	Putative virus/phage	-		36444	55	-	-	-		full	1	dsDNA	3	30.4	3.6		No	NA	56	4	1	Low-quality	39.43	0
contig_18888	Putative virus/phage	-		35806	29	2	-	-		full	0.96	dsDNA	2	25	3.1		No	NA	32	2	0	High-quality	92.46	0
contig_2014	Putative virus/phage	-		35200	52	-	-	-		full	0.953	dsDNA	12	48.1	5.8		No	NA	52	24	1	Medium-quality	66.66	0
contig_18904	Putative virus/phage	-		34952	53	-	-	-		full	1	dsDNA	7	29.6	3.7		No	NA	54	15	1	Medium-quality	52.06	0
contig_1713	Putative virus/phage	-		34828	57	1	-	-		full	0.993	dsDNA	4	36.8	1.8		No	NA	57	8	1	Medium-quality	53.39	0
contig_1498	Putative virus/phage	-		34616	40	-	-	-		full	0.907	dsDNA	1	14.3	2.4		No	NA	42	2	1	Low-quality	45.7	0
contig_18647	Putative virus/phage	-		34594	53	-	-	-		full	1	dsDNA	8	48.1	0		No	NA	54	15	1	Low-quality	46.23	0
contig_18860	Putative virus/phage	-		34126	54	-	-	-		full	1	dsDNA	5	34.5	5.5		No	NA	55	12	0	High-quality	100	0
contig_18920	Putative virus/phage	-		34122	60	-	-	-		full	0.907	dsDNA	1	6.7	0		No	NA	60	1	1	Low-quality	30.29	0
contig_1423	Putative virus/phage	-		33732	49	-	-	-		full	0.987	dsDNA	5	46	0		No	NA	50	10	0	Low-quality	41.99	0
contig_18981	Putative virus/phage	-		33719	48	-	-	-		full	1	dsDNA	3	35.4	4.2		No	NA	48	8	0	Medium-quality	63.74	0
contig_17542	Putative virus/phage	-		33557	53	-	-	-		full	1	dsDNA	7	45.3	0		No	NA	53	14	0	Medium-quality	53.37	0
contig_17255	Putative virus/phage	-		33453	41	-	-	-		full	1	dsDNA	3	34.1	0		No	NA	41	5	0	Medium-quality	82.38	0
contig_18956	Putative virus/phage	-		33392	52	-	-	-		full	0.98	dsDNA	4	22.6	3.8		No	NA	53	9	1	Low-quality	42.04	0
contig_2967	Putative virus/phage	-		32982	40	-	-	-		full	1	dsDNA	6	33.3	0		Yes	25602	42	7	3	Low-quality	25.27	22.38
contig_18546	Putative virus/phage	-		32526	40	-	-	-		full	0.993	dsDNA	2	31	9.5		No	NA	42	6	1	Low-quality	42.59	0
contig_15356	Putative virus/phage	-		32423	54	-	-	-		full	1	dsDNA	4	30.9	1.8		No	NA	55	8	0	High-quality	97.74	0
contig_8456	Putative virus/phage	-		32414	51	-	-	-		full	1	dsDNA	3	28.8	3.8		No	NA	52	7	1	Medium-quality	52.4	0
contig_18648	Putative virus/phage	-		32102	55	-	-	-		full	0.993	dsDNA	5	27.3	3.6		No	NA	55	10	0	Low-quality	42.61	0
contig_18818	Putative virus/phage	-		32011	43	-	-	1		full	1	dsDNA	3	28.9	4.4		No	NA	45	7	1	Low-quality	44.75	0
contig_18461	Putative virus/phage	-		31848	35	-	-	-		full	0.993	dsDNA	9	38.9	2.8		No	NA	36	12	0	Low-quality	41.53	0
contig_18487	Putative virus/phage	-		31552	40	-	-	-		full	0.967	dsDNA	2	27.5	7.5		No	NA	40	8	1	Low-quality	41.03	0
contig_17688	Putative virus/phage	-		31271	43	-	-	-		full	0.993	dsDNA	4	29.5	2.3		No	NA	44	5	2	Low-quality	46.32	0
contig_18919	Putative virus/phage	-		31217	55	-	-	-		full	0.987	dsDNA	7	31.6	0		No	NA	57	10	0	Low-quality	33.98	0
contig_18918	Putative virus/phage	-		31085	47	-	-	-		full	1	dsDNA	5	27.7	0		No	NA	47	8	0	High-quality	93.71	0
contig_18897	Putative virus/phage	-		31062	47	-	-	1		full	0.993	dsDNA	7	42.9	0		No	NA	49	18	0	Low-quality	39.12	0
contig_18866	Putative virus/phage	-		30895	46	-	-	-		full	1	dsDNA	5	31.9	2.1		No	NA	47	9	0	Low-quality	49.67	0
contig_18609	Putative virus/phage	-		30749	46	-	-	-		full	0.993	dsDNA	3	25.5	6.4		No	NA	48	6	1	Low-quality	42.44	0
contig_10418	Putative virus/phage	-		29974	41	-	-	-		full	0.98	dsDNA	4	46.5	4.7		No	NA	43	7	0	Low-quality	34.07	0
contig_18964	Putative virus/phage	-		29701	38	-	-	-		full	1	dsDNA	2	25.6	0		No	NA	39	3	0	Medium-quality	54.61	0
contig_18940	Putative virus/phage			29593	35	-	-	1		full	1	dsDNA	7	62.9	2.9		No	NA	35	6	0	High-quality	100	0
contig_18637	Putative virus/phage	-		29551	41	-	-	-		full	1	dsDNA	6	48.8	0		No	NA	41	12	2	Medium-quality	69.9	0
contig_15355	Putative virus/phage	-		29410	38	-	-	-		full	0.993	dsDNA	5	37.5	0		No	NA	40	8	0	Medium-quality	88.66	0
contig_17880	Putative virus/phage	-		28994	36	-	-	-		full	1	dsDNA	4	63.9	2.8		No	NA	36	7	0	Medium-quality	89.55	0
contig_18610	Putative virus/phage	-		28888	37	-	-	-		full	0.927	dsDNA	1	18.4	7.9		No	NA	38	3	1	Low-quality	40.22	0
contig_15376	Putative virus/phage	-		28845	35	1	-	-		full	0.687	dsDNA	0	30	10		No	NA	37	1	2	Low-quality	43.86	0
contig_18960	Putative virus/phage	-		28838	38	-	-	-		full	0.993	dsDNA	8	46.2	7.7		No	NA	39	13	0	Low-quality	44.21	0
contig_11810	Putative virus/phage	-		28695	33	-	-	-		full	0.993	dsDNA	4	38.2	5.9		No	NA	34	7	0	Medium-quality	53.14	0
contig_3415	Putative virus/phage	-		28147	38	-	-	-		full	1	dsDNA	5	35.9	0		No	NA	39	8	0	Low-quality	37.82	0
contig_3384	Putative virus/phage	-		28136	42	-	-	-		full	0.98	dsDNA	7	37.2	0		No	NA	43	7	0	Low-quality	37.49	0
contig_17910	Putative virus/phage	-		28085	38	-	-	1		full	0.993	dsDNA	4	25.6	2.6		No	NA	39	4	0	Medium-quality	80.79	0
contig_8354	Putative virus/phage	-		28004	33	-	-	-		full	0.993	dsDNA	5	36.4	0		No	NA	33	5	0	Low-quality	34.49	0
contig_3419	Putative virus/phage	-		27655	37	-	-	-		full	0.993	dsDNA	4	34.2	0		No	NA	38	7	0	Low-quality	37.17	0
contig_18719	Putative virus/phage	-		27127	40	-	-	-		full	1	dsDNA	5	46.3	2.4		No	NA	42	14	0	Low-quality	33.81	0
contig_3418	Putative virus/phage	-		26929	36	-	-	-		full	1	dsDNA	4	36.1	0		No	NA	36	7	0	Low-quality	36.19	0
contig_8270	Putative virus/phage	-		26790	36	-	-	-		full	1	dsDNA	4	38.9	0		No	NA	36	7	0	Low-quality	36	0
contig_14526	Putative virus/phage	-		26783	26	1	-	-		full	0.973	dsDNA	4	50	7.7		No	NA	26	4	3	Low-quality	25.37	0
contig_3400	Putative virus/phage	-		26604	33	-	-	-		full	1	dsDNA	4	41.2	0		No	NA	34	5	0	Low-quality	32.91	0
contig_15963	Putative virus/phage	-		26467	43	-	-	-		full	0.98	dsDNA	6	26.8	2.4		No	NA	41	7	2	Low-quality	34.65	0
contig_18820	Putative virus/phage	-		26336	38	-	-	-		full	0.993	dsDNA	6	35.9	0		No	NA	39	7	0	Low-quality	36.39	0
contig_18912	Putative virus/phage	-		26328	41	-	-	-		full	0.993	dsDNA	6	31	0		No	NA	42	9	1	Low-quality	49.75	0
contig_15314	Putative virus/phage	-		26209	36	-	-	-		full	0.993	dsDNA	4	33.3	0		No	NA	36	7	0	Low-quality	35.22	0
contig_4789	Putative virus/phage	-		26020	35	-	-	-		full	1	dsDNA	4	33.3	0		No	NA	36	7	0	Low-quality	34.97	0
contig_3420	Putative virus/phage	-		25917	33	-	-	-		full	0.993	dsDNA	5	35.3	0		No	NA	34	8	0	Low-quality	34.83	0
contig_18725	Putative virus/phage	-		25792	33	-	-	-		full	0.993	dsDNA	7	50	2.9		No	NA	34	14	1	Medium-quality	58.88	0
contig_18826	Putative virus/phage	-		25774	25	-	-	-		full	0.993	dsDNA	2	23.1	0		No	NA	26	2	0	Low-quality	31.26	0
contig_6218	Putative virus/phage	-		25760	32	-	-	-		full	0.993	dsDNA	4	36.4	0		No	NA	33	7	0	Low-quality	34.07	0
contig_6217	Putative virus/phage	-		25682	33	-	-	-		full	1	dsDNA	5	38.2	0		No	NA	34	8	0	Low-quality	34.95	0
contig_4188	Putative virus/phage	-		25266	16	-	-	-		-	-	-	-	-	-		No	NA	18	1	3	Medium-quality	72.86	0
contig_3381	Putative virus/phage	-		25116	32	-	-	-		full	1	dsDNA	4	39.4	0		No	NA	33	7	0	Low-quality	33.75	0
contig_18397	Putative virus/phage	-		25002	38	-	-	-		full	0.953	dsDNA	2	12.8	5.1		No	NA	39	3	0	Low-quality	29.9	0
contig_3105	Putative virus/phage	-		23694	29	-	-	-		full	1	dsDNA	2	37.9	3.4		No	NA	29	3	0	Low-quality	33.2	0
contig_18971	Putative virus/phage	-		23599	24	-	-	-		full	0.993	dsDNA	4	41.7	0		No	NA	24	3	1	Low-quality	32.27	0
contig_15244	Putative virus/phage	-		21837	44	-	-	-		full	0.987	dsDNA	3	45.5	4.5		No	NA	44	3	1	High-quality	100	0
contig_17145	Putative virus/phage	-		21038	24	-	-	-		full	1	dsDNA	3	25	0		No	NA	24	2	0	Low-quality	47.07	0
contig_18944	Putative virus/phage	-		20880	44	-	-	-		full	0.96	dsDNA	3	43.2	9.1		No	NA	44	3	2	High-quality	100	0
contig_18873	Putative virus/phage	-		20337	31	-	-	-		full	0.953	dsDNA	2	16.1	6.5		No	NA	31	3	0	Low-quality	24.32	0
contig_13994	Putative virus/phage	-		19806	35	-	-	-		full	0.927	dsDNA	0	28.6	5.7		-	-	-	-	-	-	-	-
contig_12126	Putative virus/phage	-		18823	28	-	-	-		full	0.873	dsDNA	0	17.9	7.1		-	-	-	-	-	-	-	-
contig_18887	Putative virus/phage	-		18536	32	-	-	-		full	0.887	dsDNA	0	18.8	0		-	-	-	-	-	-	-	-
contig_18896	Putative virus/phage	-		17708	21	-	-	-		-	-	-	-	-	-		No	NA	21	3	0	Low-quality	2.95	0
contig_18952	Putative virus/phage	-		17207	20	-	-	-		full	0.98	dsDNA	2	28.6	4.8		No	NA	21	3	0	Low-quality	43.42	0
contig_18950	Putative virus/phage	-		17129	28	-	-	-		full	0.8	dsDNA	0	10.3	0		No	NA	29	2	0	Low-quality	24.36	0
contig_8231	Putative virus/phage	-		17085	18	-	-	-		-	-	-	-	-	-		No	NA	18	1	1	Low-quality	25.56	0
contig_12394	Putative virus/phage	-		16893	18	-	-	-		full	0.98	dsDNA	3	33.3	11.1		No	NA	18	5	0	Low-quality	38.1	0
contig_18976	Putative virus/phage	-		15227	24	-	-	-		full	0.98	dsDNA	1	12.5	4.2		No	NA	24	3	0	Low-quality	17.02	0
contig_18931	Putative virus/phage	-		14729	20	-	-	-		full	0.56	dsDNA	0	30	10		-	-	-	-	-	-	-	-
contig_3108	Putative virus/phage	-		14464	24	-	-	-		full	0.9	dsDNA	0	24	4		No	NA	25	1	1	Low-quality	23.58	0
contig_12095	Putative virus/phage	-		12603	23	-	-	-		full	0.98	dsDNA	0	17.4	0		No	NA	23	2	0	Low-quality	19.91	0
contig_18980	Putative virus/phage	-		11893	18	-	-	-		full	0.9	dsDNA	1	42.1	21.1		-	-	-	-	-	-	-	-
contig_18961	Putative virus/phage	-		11773	18	-	-	-		full	0.633	dsDNA	0	10.5	5.3		No	NA	19	1	1	Low-quality	10.45	0
contig_15745	Putative virus/phage	-		10200	14	-	-	-		full	0.793	dsDNA	0	21.4	7.1		-	-	-	-	-	-	-	-
contig_18789	Putative virus/phage	-		9424	21	-	-	-		full	0.973	dsDNA	0	4.8	0		-	-	-	-	-	-	-	-
contig_2914	Putative virus/phage	-		9274	13	-	-	-		full	0.733	dsDNA	0	15.4	7.7		No	NA	13	2	0	Low-quality	10.74	0
contig_10680	Putative virus/phage	-		8944	15	-	-	-		full	0.933	dsDNA	0	13.3	0		No	NA	15	1	0	Low-quality	11.78	0
contig_10940	Putative virus/phage	-		8646	16	-	-	-		-	-	-	-	-	-		No	NA	16	1	0	Low-quality	7.87	0
contig_4161	Putative virus/phage	-		8316	3	-	-	-		full	0.76	dsDNA	0	33.3	0		-	-	-	-	-	-	-	-
contig_13717	Putative virus/phage	-		8013	10	-	-	-		-	-	-	-	-	-		No	NA	11	2	1	Low-quality	3.88	0
contig_18095	Putative virus/phage	-		7665	9	-	-	1		full	0.933	dsDNA	0	44.4	0		Yes	6585	9	2	1	Low-quality	10.42	14.09
contig_4685	Putative virus/phage	-		7661	7	-	-	1		full	0.913	dsDNA	0	44.4	0		No	NA	9	1	0	Low-quality	11.65	0
contig_16718	Putative virus/phage	-		7560	16	-	-	-		full	0.587	dsDNA	0	11.8	0		-	-	-	-	-	-	-	-
contig_16540	Putative virus/phage	-		7394	12	-	-	-		full	0.887	dsDNA	0	23.1	7.7		-	-	-	-	-	-	-	-
contig_14673	Putative virus/phage	-		7286	11	-	-	-		full	0.747	dsDNA	0	36.4	9.1		No	NA	11	1	1	Low-quality	1.16	0
contig_5275	Putative virus/phage	-		7217	10	-	-	-		-	-	-	-	-	-		No	NA	10	1	0	Low-quality	3.92	0
contig_16295	Putative virus/phage	-		7126	8	-	-	-		full	0.613	dsDNA	0	25	12.5		-	-	-	-	-	-	-	-
contig_8175	Putative virus/phage	-		7034	9	-	-	-		full	0.687	dsDNA	0	30	10		-	-	-	-	-	-	-	-
contig_18270	Putative virus/phage	-		6978	3	-	-	-		-	-	-	-	-	-		No	NA	4	2	0	Low-quality	1.06	0
contig_15151	Putative virus/phage	-		6934	7	-	-	-		full	0.687	dsDNA	0	28.6	0		-	-	-	-	-	-	-	-
contig_15903	Putative virus/phage	-		6898	7	-	-	-		full	0.753	dsDNA	0	28.6	0		-	-	-	-	-	-	-	-
contig_14786	Putative virus/phage	-		6837	7	-	-	-		full	0.693	dsDNA	0	12.5	0		-	-	-	-	-	-	-	-
contig_12940	Putative virus/phage	-		6694	9	-	-	-		-	-	-	-	-	-		No	NA	9	1	0	Low-quality	12.22	0
contig_11897	Putative virus/phage	-		6631	7	-	-	-		-	-	-	-	-	-		No	NA	4	1	0	Low-quality	1.06	0
contig_12125	Putative virus/phage	-		6288	12	-	-	-		full	0.987	dsDNA	0	41.7	0		No	NA	12	1	1	Low-quality	5.72	0
contig_13084	Putative virus/phage	-		5999	7	-	-	-		full	0.547	dsDNA	0	28.6	0		No	NA	7	1	0	Low-quality	11.18	0
contig_15140	Putative virus/phage	-		5733	10	-	-	-		-	-	-	-	-	-		No	NA	10	1	0	Low-quality	3.2	0
contig_14161	Putative virus/phage	-		5494	6	-	-	-		full	0.56	dsDNA	0	66.7	16.7		-	-	-	-	-	-	-	-
contig_11727	Putative virus/phage	-		5424	6	1	-	-		full	0.987	dsDNA	2	50	0		No	NA	8	4	0	Low-quality	6.62	0
contig_18012	Putative virus/phage	-		5410	6	-	-	-		full	0.927	dsDNA	0	16.7	0		-	-	-	-	-	-	-	-
contig_16835	Putative virus/phage	-		5352	5	-	-	-		-	-	-	-	-	-		Yes	345	5	1	2	Low-quality	2.47	93.55
contig_10909	Putative virus/phage	-		5222	7	-	-	-		full	0.773	dsDNA	0	42.9	14.3		-	-	-	-	-	-	-	-
contig_16382	Putative virus/phage	-		4960	2	-	-	-		full	0.747	dsDNA	0	66.7	0		-	-	-	-	-	-	-	-
contig_16548	Putative virus/phage	-		4656	10	-	-	-		full	0.947	dsDNA	0	10	0		-	-	-	-	-	-	-	-
contig_17459	Putative virus/phage	-		4528	10	-	-	-		full	0.993	dsDNA	0	11.1	0		-	-	-	-	-	-	-	-
contig_8947	Putative virus/phage	-		4494	5	-	-	-		full	0.513	dsDNA	0	40	0		-	-	-	-	-	-	-	-
contig_12723	Putative virus/phage	-		4116	1	-	-	-		full	0.793	ssDNA	0	50	0		-	-	-	-	-	-	-	-
contig_11860	Putative virus/phage	-		3626	3	-	-	-		full	0.833	dsDNA	0	33.3	0		-	-	-	-	-	-	-	-
contig_12175	Putative virus/phage	-		3195	2	-	-	-		full	0.673	dsDNA	0	33.3	0		-	-	-	-	-	-	-	-
contig_9732	Putative virus/phage	-		2769	3	-	-	-		full	0.953	ssDNA	0	100	0		-	-	-	-	-	-	-	-
contig_18480	Putative virus/phage	-		2040	4	-	-	-		-	-	-	-	-	-		No	NA	4	1	0	Low-quality	0.17	0
contig_15478	Putative virus/phage	-		1907	1	-	-	-		full	0.767	ssDNA	0	33.3	0		-	-	-	-	-	-	-	-
contig_5677	Putative virus/phage	-		1654	2	-	-	-		full	0.993	ssDNA	0	50	0		-	-	-	-	-	-	-	-
contig_16615	Putative virus/phage	-		1341	2	-	-	-		full	1	ssDNA	0	100	0		-	-	-	-	-	-	-	-
contig_5446	Putative virus/phage	-		866	1	-	-	-		full	0.893	ssDNA	0	100	0		-	-	-	-	-	-	-	-
contig_17641	symbionts/organelles?	-		8532	4	-	3	-		-	-	-	-	-	-		-	-	-	-	-	-	-	-
contig_18268	symbionts/organelles?	-		31876	32	-	3	-		-	-	-	-	-	-		-	-	-	-	-	-	-	-
contig_18742	symbionts/organelles?	-		81108	49	-	2	17		-	-	-	-	-	-		-	-	-	-	-	-	-	-
contig_1011	unknown	-		2086	1	-	-	-		-	-	-	-	-	-		-	-	-	-	-	-	-	-
contig_10127	unknown	-		542	1	-	-	-		-	-	-	-	-	-		-	-	-	-	-	-	-	-
contig_10323	unknown	-		3681	1	-	-	-		-	-	-	-	-	-		-	-	-	-	-	-	-	-
contig_10336	unknown	-		4125	1	-	-	-		-	-	-	-	-	-		-	-	-	-	-	-	-	-
contig_10456	unknown	-		8952	7	-	-	-		-	-	-	-	-	-		-	-	-	-	-	-	-	-
contig_10489	unknown	-		7917	7	-	-	-		-	-	-	-	-	-		-	-	-	-	-	-	-	-
contig_10579	unknown	-		9628	7	-	-	-		-	-	-	-	-	-		-	-	-	-	-	-	-	-
contig_10622	unknown	-		2975	3	-	-	-		-	-	-	-	-	-		-	-	-	-	-	-	-	-
contig_10643	unknown	-		6252	5	-	-	-		-	-	-	-	-	-		-	-	-	-	-	-	-	-
contig_10660	unknown	-		1439	1	-	-	-		-	-	-	-	-	-		-	-	-	-	-	-	-	-
contig_10671	unknown	-		4737	4	-	-	-		-	-	-	-	-	-		-	-	-	-	-	-	-	-
contig_10691	unknown	-		3253	3	-	-	-		-	-	-	-	-	-		-	-	-	-	-	-	-	-
contig_10920	unknown	-		519	-	-	-	-		-	-	-	-	-	-		-	-	-	-	-	-	-	-
contig_10950	unknown	-		722	1	-	-	-		-	-	-	-	-	-		-	-	-	-	-	-	-	-
contig_10986	unknown	-		759	1	-	-	-		-	-	-	-	-	-		-	-	-	-	-	-	-	-
contig_11045	unknown	-		1951	1	-	-	-		-	-	-	-	-	-		-	-	-	-	-	-	-	-
contig_11082	unknown	-		8541	6	-	-	-		-	-	-	-	-	-		-	-	-	-	-	-	-	-
contig_11266	unknown	-		4789	2	-	-	-		-	-	-	-	-	-		-	-	-	-	-	-	-	-
contig_11522	unknown	-		5058	5	-	-	2		-	-	-	-	-	-		-	-	-	-	-	-	-	-
contig_11842	unknown	-		5284	4	-	-	-		-	-	-	-	-	-		-	-	-	-	-	-	-	-
contig_11920	unknown	-		6314	7	-	-	-		-	-	-	-	-	-		-	-	-	-	-	-	-	-
contig_11950	unknown	-		5156	7	-	-	-		-	-	-	-	-	-		-	-	-	-	-	-	-	-
contig_12129	unknown	-		17126	23	-	-	-		-	-	-	-	-	-		-	-	-	-	-	-	-	-
contig_12130	unknown	-		4981	4	-	-	-		-	-	-	-	-	-		-	-	-	-	-	-	-	-
contig_12315	unknown	-		6512	4	-	-	-		-	-	-	-	-	-		-	-	-	-	-	-	-	-
contig_12316	unknown	-		23674	24	-	-	-		-	-	-	-	-	-		-	-	-	-	-	-	-	-
contig_12345	unknown	-		3915	2	-	-	-		-	-	-	-	-	-		-	-	-	-	-	-	-	-
contig_12356	unknown	-		3763	3	-	-	-		-	-	-	-	-	-		-	-	-	-	-	-	-	-
contig_12436	unknown	-		4768	3	-	-	-		-	-	-	-	-	-		-	-	-	-	-	-	-	-
contig_12517	unknown	-		1629	3	-	-	-		-	-	-	-	-	-		-	-	-	-	-	-	-	-
contig_12563	unknown	-		641	-	-	-	-		-	-	-	-	-	-		-	-	-	-	-	-	-	-
contig_12724	unknown	-		9989	3	-	-	-		-	-	-	-	-	-		-	-	-	-	-	-	-	-
contig_12729	unknown	-		5316	5	-	-	-		-	-	-	-	-	-		-	-	-	-	-	-	-	-
contig_12753	unknown	-		4279	2	-	-	-		-	-	-	-	-	-		-	-	-	-	-	-	-	-
contig_12795	unknown	-		1170	2	-	-	-		-	-	-	-	-	-		-	-	-	-	-	-	-	-
contig_12882	unknown	-		4265	3	-	-	-		-	-	-	-	-	-		-	-	-	-	-	-	-	-
contig_12912	unknown	-		6051	6	-	-	-		-	-	-	-	-	-		-	-	-	-	-	-	-	-
contig_13040	unknown	-		3828	7	-	-	-		-	-	-	-	-	-		-	-	-	-	-	-	-	-
contig_13054	unknown	-		3223	4	-	-	-		-	-	-	-	-	-		-	-	-	-	-	-	-	-
contig_13056	unknown	-		7415	7	-	-	-		-	-	-	-	-	-		-	-	-	-	-	-	-	-
contig_13102	unknown	-		5402	6	-	-	-		-	-	-	-	-	-		-	-	-	-	-	-	-	-
contig_13114	unknown	-		5817	5	-	-	-		-	-	-	-	-	-		-	-	-	-	-	-	-	-
contig_13115	unknown	-		5302	5	-	-	-		-	-	-	-	-	-		-	-	-	-	-	-	-	-
contig_13118	unknown	-		12501	9	-	-	-		-	-	-	-	-	-		-	-	-	-	-	-	-	-
contig_13130	unknown	-		20515	26	-	-	-		-	-	-	-	-	-		-	-	-	-	-	-	-	-
contig_13222	unknown	-		1038	1	-	-	-		-	-	-	-	-	-		-	-	-	-	-	-	-	-
contig_1324	unknown	-		1775	3	-	-	-		-	-	-	-	-	-		-	-	-	-	-	-	-	-
contig_13283	unknown	-		6224	1	-	-	-		-	-	-	-	-	-		-	-	-	-	-	-	-	-
contig_13286	unknown	-		3912	6	-	-	-		-	-	-	-	-	-		-	-	-	-	-	-	-	-
contig_13365	unknown	-		11243	11	-	-	-		-	-	-	-	-	-		-	-	-	-	-	-	-	-
contig_13392	unknown	-		7781	5	-	-	-		-	-	-	-	-	-		-	-	-	-	-	-	-	-
contig_13537	unknown	-		5142	6	-	-	-		-	-	-	-	-	-		-	-	-	-	-	-	-	-
contig_13564	unknown	-		4841	5	-	-	-		-	-	-	-	-	-		-	-	-	-	-	-	-	-
contig_13743	unknown	-		15976	6	-	-	-		-	-	-	-	-	-		-	-	-	-	-	-	-	-
contig_13766	unknown	-		13744	12	1	-	-		-	-	-	-	-	-		-	-	-	-	-	-	-	-
contig_13957	unknown	-		8983	11	-	-	-		-	-	-	-	-	-		-	-	-	-	-	-	-	-
contig_14034	unknown	-		14741	14	-	-	-		-	-	-	-	-	-		-	-	-	-	-	-	-	-
contig_14063	unknown	-		15268	14	-	-	-		-	-	-	-	-	-		-	-	-	-	-	-	-	-
contig_14085	unknown	-		4016	3	-	-	-		-	-	-	-	-	-		-	-	-	-	-	-	-	-
contig_1410	unknown	-		524	-	-	-	-		-	-	-	-	-	-		-	-	-	-	-	-	-	-
contig_14109	unknown	-		3574	5	-	-	-		-	-	-	-	-	-		-	-	-	-	-	-	-	-
contig_14193	unknown	-		22614	20	-	-	-		-	-	-	-	-	-		-	-	-	-	-	-	-	-
contig_14211	unknown	-		7211	8	-	-	-		-	-	-	-	-	-		-	-	-	-	-	-	-	-
contig_14372	unknown	-		3413	2	-	-	-		-	-	-	-	-	-		-	-	-	-	-	-	-	-
contig_14376	unknown	-		5215	5	-	-	-		-	-	-	-	-	-		-	-	-	-	-	-	-	-
contig_14399	unknown	-		3614	5	-	-	-		-	-	-	-	-	-		-	-	-	-	-	-	-	-
contig_14446	unknown	-		9010	12	-	-	-		-	-	-	-	-	-		-	-	-	-	-	-	-	-
contig_14461	unknown	-		7522	10	-	-	-		-	-	-	-	-	-		-	-	-	-	-	-	-	-
contig_14538	unknown	-		5300	5	-	-	-		-	-	-	-	-	-		-	-	-	-	-	-	-	-
contig_14542	unknown	-		4862	4	-	-	-		-	-	-	-	-	-		-	-	-	-	-	-	-	-
contig_14654	unknown	-		13768	15	-	-	-		-	-	-	-	-	-		-	-	-	-	-	-	-	-
contig_14659	unknown	-		3461	3	-	-	-		-	-	-	-	-	-		-	-	-	-	-	-	-	-
contig_14667	unknown	-		6175	6	-	-	-		-	-	-	-	-	-		-	-	-	-	-	-	-	-
contig_14751	unknown	-		3210	3	-	-	-		-	-	-	-	-	-		-	-	-	-	-	-	-	-
contig_14757	unknown	-		6516	5	-	-	-		-	-	-	-	-	-		-	-	-	-	-	-	-	-
contig_14819	unknown	-		3732	3	-	-	-		-	-	-	-	-	-		-	-	-	-	-	-	-	-
contig_14853	unknown	-		561	-	-	-	-		-	-	-	-	-	-		-	-	-	-	-	-	-	-
contig_14974	unknown	-		6090	11	-	-	-		-	-	-	-	-	-		-	-	-	-	-	-	-	-
contig_15006	unknown	-		3025	2	-	-	-		-	-	-	-	-	-		-	-	-	-	-	-	-	-
contig_15147	unknown	-		506	-	-	-	-		-	-	-	-	-	-		-	-	-	-	-	-	-	-
contig_1515	unknown	-		7278	3	-	-	-		-	-	-	-	-	-		-	-	-	-	-	-	-	-
contig_15165	unknown	-		6280	5	-	-	-		-	-	-	-	-	-		-	-	-	-	-	-	-	-
contig_15277	unknown	-		3529	3	-	-	-		-	-	-	-	-	-		-	-	-	-	-	-	-	-
contig_15322	unknown	-		5055	3	-	-	-		-	-	-	-	-	-		-	-	-	-	-	-	-	-
contig_15323	unknown	-		7649	5	-	-	-		-	-	-	-	-	-		-	-	-	-	-	-	-	-
contig_15392	unknown	-		4631	2	-	-	-		-	-	-	-	-	-		-	-	-	-	-	-	-	-
contig_15393	unknown	-		5802	5	-	-	-		-	-	-	-	-	-		-	-	-	-	-	-	-	-
contig_15425	unknown	-		4506	3	-	-	-		-	-	-	-	-	-		-	-	-	-	-	-	-	-
contig_15487	unknown	-		1962	5	-	-	-		-	-	-	-	-	-		-	-	-	-	-	-	-	-
contig_15553	unknown	-		193291	228	-	-	-		-	-	-	-	-	-		-	-	-	-	-	-	-	-
contig_15707	unknown	-		4937	5	-	-	-		-	-	-	-	-	-		-	-	-	-	-	-	-	-
contig_15756	unknown	-		3667	5	-	-	-		-	-	-	-	-	-		-	-	-	-	-	-	-	-
contig_15796	unknown	-		4540	1	-	-	-		-	-	-	-	-	-		-	-	-	-	-	-	-	-
contig_15835	unknown	-		15307	20	-	-	-		-	-	-	-	-	-		-	-	-	-	-	-	-	-
contig_15937	unknown	-		14558	19	-	-	-		-	-	-	-	-	-		-	-	-	-	-	-	-	-
contig_16029	unknown	-		25950	39	-	-	-		-	-	-	-	-	-		-	-	-	-	-	-	-	-
contig_16045	unknown	-		5291	5	-	-	-		-	-	-	-	-	-		-	-	-	-	-	-	-	-
contig_16126	unknown	-		11437	20	-	-	-		-	-	-	-	-	-		-	-	-	-	-	-	-	-
contig_16437	unknown	-		15230	6	-	-	1		-	-	-	-	-	-		-	-	-	-	-	-	-	-
contig_16439	unknown	-		26977	22	-	-	-		-	-	-	-	-	-		-	-	-	-	-	-	-	-
contig_16717	unknown	-		23254	5	-	-	-		-	-	-	-	-	-		-	-	-	-	-	-	-	-
contig_16777	unknown	-		1884	2	-	-	-		-	-	-	-	-	-		-	-	-	-	-	-	-	-
contig_16837	unknown	-		2481	2	-	-	-		-	-	-	-	-	-		-	-	-	-	-	-	-	-
contig_16838	unknown	-		3703	3	-	-	-		-	-	-	-	-	-		-	-	-	-	-	-	-	-
contig_16905	unknown	-		7132	10	-	-	-		-	-	-	-	-	-		-	-	-	-	-	-	-	-
contig_16940	unknown	-		10204	12	-	-	-		-	-	-	-	-	-		-	-	-	-	-	-	-	-
contig_17029	unknown	-		2348	1	-	-	-		-	-	-	-	-	-		-	-	-	-	-	-	-	-
contig_17133	unknown	-		1660	2	-	-	-		-	-	-	-	-	-		-	-	-	-	-	-	-	-
contig_17227	unknown	-		18940	14	-	-	-		-	-	-	-	-	-		-	-	-	-	-	-	-	-
contig_17241	unknown	-		8430	5	-	-	-		-	-	-	-	-	-		-	-	-	-	-	-	-	-
contig_17353	unknown	-		4296	2	-	-	-		-	-	-	-	-	-		-	-	-	-	-	-	-	-
contig_17364	unknown	-		5594	5	-	-	-		-	-	-	-	-	-		-	-	-	-	-	-	-	-
contig_17376	unknown	-		1622	1	-	-	-		-	-	-	-	-	-		-	-	-	-	-	-	-	-
contig_17383	unknown	-		7398	5	-	-	-		-	-	-	-	-	-		-	-	-	-	-	-	-	-
contig_17450	unknown	-		9343	10	-	-	-		-	-	-	-	-	-		-	-	-	-	-	-	-	-
contig_17453	unknown	-		6262	7	-	-	-		-	-	-	-	-	-		-	-	-	-	-	-	-	-
contig_17516	unknown	-		5085	2	-	-	-		-	-	-	-	-	-		-	-	-	-	-	-	-	-
contig_17539	unknown	-		2786	4	-	-	-		-	-	-	-	-	-		-	-	-	-	-	-	-	-
contig_17551	unknown	-		6860	5	-	-	-		-	-	-	-	-	-		-	-	-	-	-	-	-	-
contig_17566	unknown	-		8413	6	-	-	-		-	-	-	-	-	-		-	-	-	-	-	-	-	-
contig_17647	unknown	-		9470	7	-	-	-		-	-	-	-	-	-		-	-	-	-	-	-	-	-
contig_17664	unknown	-		4546	4	-	-	-		-	-	-	-	-	-		-	-	-	-	-	-	-	-
contig_17825	unknown	-		2378	4	-	-	-		-	-	-	-	-	-		-	-	-	-	-	-	-	-
contig_17851	unknown	-		4200	5	-	-	-		-	-	-	-	-	-		-	-	-	-	-	-	-	-
contig_18035	unknown	-		3722	6	-	-	-		-	-	-	-	-	-		-	-	-	-	-	-	-	-
contig_18050	unknown	-		15287	19	-	-	-		-	-	-	-	-	-		-	-	-	-	-	-	-	-
contig_18051	unknown	-		1455	2	-	-	-		-	-	-	-	-	-		-	-	-	-	-	-	-	-
contig_18087	unknown	-		6203	10	-	-	-		-	-	-	-	-	-		-	-	-	-	-	-	-	-
contig_18099	unknown	-		5899	8	-	-	-		-	-	-	-	-	-		-	-	-	-	-	-	-	-
contig_18122	unknown	-		62175	58	-	-	-		-	-	-	-	-	-		-	-	-	-	-	-	-	-
contig_18164	unknown	-		17084	14	-	-	-		-	-	-	-	-	-		-	-	-	-	-	-	-	-
contig_18204	unknown	-		4239	6	-	-	-		-	-	-	-	-	-		-	-	-	-	-	-	-	-
contig_18211	unknown	-		16394	14	-	-	-		-	-	-	-	-	-		-	-	-	-	-	-	-	-
contig_18213	unknown	-		11187	10	-	-	-		-	-	-	-	-	-		-	-	-	-	-	-	-	-
contig_18232	unknown	-		74570	53	-	-	-		-	-	-	-	-	-		-	-	-	-	-	-	-	-
contig_18237	unknown	-		7824	7	-	-	-		-	-	-	-	-	-		-	-	-	-	-	-	-	-
contig_1825	unknown	-		1041	1	-	-	-		-	-	-	-	-	-		-	-	-	-	-	-	-	-
contig_18260	unknown	-		7408	6	-	-	2		-	-	-	-	-	-		-	-	-	-	-	-	-	-
contig_18284	unknown	-		44005	43	-	-	-		-	-	-	-	-	-		-	-	-	-	-	-	-	-
contig_18376	unknown	-		7089	7	-	-	-		-	-	-	-	-	-		-	-	-	-	-	-	-	-
contig_18390	unknown	-		9600	9	-	-	-		-	-	-	-	-	-		-	-	-	-	-	-	-	-
contig_18396	unknown	-		5994	8	-	-	-		-	-	-	-	-	-		-	-	-	-	-	-	-	-
contig_18406	unknown	-		1216	1	-	-	-		-	-	-	-	-	-		-	-	-	-	-	-	-	-
contig_18414	unknown	-		4167	4	-	-	-		-	-	-	-	-	-		-	-	-	-	-	-	-	-
contig_18432	unknown	-		6758	2	-	-	-		-	-	-	-	-	-		-	-	-	-	-	-	-	-
contig_18446	unknown	-		1768	2	-	-	-		-	-	-	-	-	-		-	-	-	-	-	-	-	-
contig_18478	unknown	-		10479	10	-	-	-		-	-	-	-	-	-		-	-	-	-	-	-	-	-
contig_18479	unknown	-		6741	8	-	-	-		-	-	-	-	-	-		-	-	-	-	-	-	-	-
contig_18510	unknown	-		7357	11	-	-	-		-	-	-	-	-	-		-	-	-	-	-	-	-	-
contig_18521	unknown	-		15102	15	-	-	-		-	-	-	-	-	-		-	-	-	-	-	-	-	-
contig_18535	unknown	-		150874	138	-	-	-		-	-	-	-	-	-		-	-	-	-	-	-	-	-
contig_18548	unknown	-		4895	4	-	-	-		-	-	-	-	-	-		-	-	-	-	-	-	-	-
contig_18558	unknown	-		34600	19	-	-	-		-	-	-	-	-	-		-	-	-	-	-	-	-	-
contig_18561	unknown	-		5738	7	-	-	-		-	-	-	-	-	-		-	-	-	-	-	-	-	-
contig_18572	unknown	-		4614	3	-	-	-		-	-	-	-	-	-		-	-	-	-	-	-	-	-
contig_18611	unknown	-		1712	1	-	-	-		-	-	-	-	-	-		-	-	-	-	-	-	-	-
contig_18644	unknown	-		4182	4	-	-	-		-	-	-	-	-	-		-	-	-	-	-	-	-	-
contig_18783	unknown	-		3056	3	-	-	-		-	-	-	-	-	-		-	-	-	-	-	-	-	-
contig_18795	unknown	-		6667	7	-	-	-		-	-	-	-	-	-		-	-	-	-	-	-	-	-
contig_18804	unknown	-		1827	1	-	-	-		-	-	-	-	-	-		-	-	-	-	-	-	-	-
contig_18809	unknown	-		5487	5	-	-	-		-	-	-	-	-	-		-	-	-	-	-	-	-	-
contig_18905	unknown	-		30124	37	-	-	-		-	-	-	-	-	-		-	-	-	-	-	-	-	-
contig_18945	unknown	-		2299	3	-	-	-		-	-	-	-	-	-		-	-	-	-	-	-	-	-
contig_18965	unknown	-		10597	7	-	-	-		-	-	-	-	-	-		-	-	-	-	-	-	-	-
contig_18970	unknown	-		4595	13	-	-	-		-	-	-	-	-	-		-	-	-	-	-	-	-	-
contig_18978	unknown	-		9868	13	-	-	-		-	-	-	-	-	-		-	-	-	-	-	-	-	-
contig_18982	unknown	-		5010	5	-	-	-		-	-	-	-	-	-		-	-	-	-	-	-	-	-
contig_1912	unknown	-		637	-	-	-	-		-	-	-	-	-	-		-	-	-	-	-	-	-	-
contig_1916	unknown	-		616	-	-	-	-		-	-	-	-	-	-		-	-	-	-	-	-	-	-
contig_1917	unknown	-		1064	2	-	-	-		-	-	-	-	-	-		-	-	-	-	-	-	-	-
contig_2002	unknown	-		611	1	-	-	-		-	-	-	-	-	-		-	-	-	-	-	-	-	-
contig_2115	unknown	-		1424	1	-	-	-		-	-	-	-	-	-		-	-	-	-	-	-	-	-
contig_2120	unknown	-		4143	4	-	-	-		-	-	-	-	-	-		-	-	-	-	-	-	-	-
contig_2144	unknown	-		3211	1	-	-	-		-	-	-	-	-	-		-	-	-	-	-	-	-	-
contig_2345	unknown	-		15908	21	-	-	-		-	-	-	-	-	-		-	-	-	-	-	-	-	-
contig_2349	unknown	-		581	-	-	-	-		-	-	-	-	-	-		-	-	-	-	-	-	-	-
contig_2440	unknown	-		11214	8	-	-	-		-	-	-	-	-	-		-	-	-	-	-	-	-	-
contig_2449	unknown	-		986	1	-	-	-		-	-	-	-	-	-		-	-	-	-	-	-	-	-
contig_2520	unknown	-		553	-	-	-	-		-	-	-	-	-	-		-	-	-	-	-	-	-	-
contig_2677	unknown	-		5443	7	-	-	-		-	-	-	-	-	-		-	-	-	-	-	-	-	-
contig_2699	unknown	-		592	-	-	-	-		-	-	-	-	-	-		-	-	-	-	-	-	-	-
contig_2752	unknown	-		13249	8	-	-	-		-	-	-	-	-	-		-	-	-	-	-	-	-	-
contig_2770	unknown	-		719	1	-	-	-		-	-	-	-	-	-		-	-	-	-	-	-	-	-
contig_2814	unknown	-		1054	1	-	-	-		-	-	-	-	-	-		-	-	-	-	-	-	-	-
contig_2901	unknown	-		1377	1	-	-	-		-	-	-	-	-	-		-	-	-	-	-	-	-	-
contig_2903	unknown	-		507	-	-	-	-		-	-	-	-	-	-		-	-	-	-	-	-	-	-
contig_3100	unknown	-		1042	1	-	-	-		-	-	-	-	-	-		-	-	-	-	-	-	-	-
contig_3113	unknown	-		1006	1	-	-	-		-	-	-	-	-	-		-	-	-	-	-	-	-	-
contig_3220	unknown	-		610	1	-	-	-		-	-	-	-	-	-		-	-	-	-	-	-	-	-
contig_3251	unknown	-		527	-	-	-	-		-	-	-	-	-	-		-	-	-	-	-	-	-	-
contig_3252	unknown	-		523	1	-	-	-		-	-	-	-	-	-		-	-	-	-	-	-	-	-
contig_3498	unknown	-		516	-	-	-	-		-	-	-	-	-	-		-	-	-	-	-	-	-	-
contig_3506	unknown	-		526	-	-	-	-		-	-	-	-	-	-		-	-	-	-	-	-	-	-
contig_3507	unknown	-		528	-	-	-	-		-	-	-	-	-	-		-	-	-	-	-	-	-	-
contig_3580	unknown	-		951	1	-	-	-		-	-	-	-	-	-		-	-	-	-	-	-	-	-
contig_3799	unknown	-		3393	1	-	-	-		-	-	-	-	-	-		-	-	-	-	-	-	-	-
contig_3885	unknown	-		10640	11	-	-	-		-	-	-	-	-	-		-	-	-	-	-	-	-	-
contig_4169	unknown	-		631	-	-	-	-		-	-	-	-	-	-		-	-	-	-	-	-	-	-
contig_4214	unknown	-		5446	5	-	-	-		-	-	-	-	-	-		-	-	-	-	-	-	-	-
contig_4474	unknown	-		551	1	-	-	-		-	-	-	-	-	-		-	-	-	-	-	-	-	-
contig_4636	unknown	-		3212	1	-	-	-		-	-	-	-	-	-		-	-	-	-	-	-	-	-
contig_4769	unknown	-		518	-	-	-	-		-	-	-	-	-	-		-	-	-	-	-	-	-	-
contig_4776	unknown	-		685	1	-	-	-		-	-	-	-	-	-		-	-	-	-	-	-	-	-
contig_4847	unknown	-		677	1	-	-	-		-	-	-	-	-	-		-	-	-	-	-	-	-	-
contig_4850	unknown	-		784	-	-	-	-		-	-	-	-	-	-		-	-	-	-	-	-	-	-
contig_4899	unknown	-		1005	-	-	-	-		-	-	-	-	-	-		-	-	-	-	-	-	-	-
contig_5250	unknown	-		66860	58	-	-	1		-	-	-	-	-	-		-	-	-	-	-	-	-	-
contig_5261	unknown	-		840	1	-	-	-		-	-	-	-	-	-		-	-	-	-	-	-	-	-
contig_536	unknown	-		849	1	-	-	-		-	-	-	-	-	-		-	-	-	-	-	-	-	-
contig_5465	unknown	-		80591	65	1	-	-		-	-	-	-	-	-		-	-	-	-	-	-	-	-
contig_5619	unknown	-		1506	1	-	-	-		-	-	-	-	-	-		-	-	-	-	-	-	-	-
contig_5680	unknown	-		1911	1	-	-	-		-	-	-	-	-	-		-	-	-	-	-	-	-	-
contig_5756	unknown	-		12043	6	-	-	-		-	-	-	-	-	-		-	-	-	-	-	-	-	-
contig_5929	unknown	-		502	-	-	-	-		-	-	-	-	-	-		-	-	-	-	-	-	-	-
contig_5933	unknown	-		690	1	-	-	-		-	-	-	-	-	-		-	-	-	-	-	-	-	-
contig_5942	unknown	-		1732	1	-	-	-		-	-	-	-	-	-		-	-	-	-	-	-	-	-
contig_5952	unknown	-		565	-	-	-	-		-	-	-	-	-	-		-	-	-	-	-	-	-	-
contig_5959	unknown	-		1419	1	-	-	-		-	-	-	-	-	-		-	-	-	-	-	-	-	-
contig_5967	unknown	-		7383	4	-	-	-		-	-	-	-	-	-		-	-	-	-	-	-	-	-
contig_6012	unknown	-		1199	1	-	-	-		-	-	-	-	-	-		-	-	-	-	-	-	-	-
contig_6015	unknown	-		1865	2	-	-	-		-	-	-	-	-	-		-	-	-	-	-	-	-	-
contig_6023	unknown	-		3419	3	-	-	-		-	-	-	-	-	-		-	-	-	-	-	-	-	-
contig_6112	unknown	-		5738	6	-	-	-		-	-	-	-	-	-		-	-	-	-	-	-	-	-
contig_6263	unknown	-		713	1	-	-	-		-	-	-	-	-	-		-	-	-	-	-	-	-	-
contig_6310	unknown	-		7600	6	-	-	-		-	-	-	-	-	-		-	-	-	-	-	-	-	-
contig_6344	unknown	-		3886	5	-	-	-		-	-	-	-	-	-		-	-	-	-	-	-	-	-
contig_6484	unknown	-		4477	3	-	-	-		-	-	-	-	-	-		-	-	-	-	-	-	-	-
contig_6563	unknown	-		3456	3	-	-	-		-	-	-	-	-	-		-	-	-	-	-	-	-	-
contig_6567	unknown	-		1110	2	-	-	-		-	-	-	-	-	-		-	-	-	-	-	-	-	-
contig_6611	unknown	-		4345	7	-	-	-		-	-	-	-	-	-		-	-	-	-	-	-	-	-
contig_673	unknown	-		683	1	-	-	-		-	-	-	-	-	-		-	-	-	-	-	-	-	-
contig_6732	unknown	-		4724	4	-	-	-		-	-	-	-	-	-		-	-	-	-	-	-	-	-
contig_6920	unknown	-		9933	10	-	-	-		-	-	-	-	-	-		-	-	-	-	-	-	-	-
contig_70	unknown	-		555	-	-	-	-		-	-	-	-	-	-
contig_702	unknown	-		4807	5	-	-	-		-	-	-	-	-	-		-	-	-	-	-	-	-	-
contig_720	unknown	-		4137	4	-	-	-		-	-	-	-	-	-		-	-	-	-	-	-	-	-
contig_7258	unknown	-		6805	8	-	-	-		-	-	-	-	-	-		-	-	-	-	-	-	-	-
contig_7400	unknown	-		4459	7	-	-	-		-	-	-	-	-	-		-	-	-	-	-	-	-	-
contig_7481	unknown	-		8020	7	-	-	-		-	-	-	-	-	-		-	-	-	-	-	-	-	-
contig_7485	unknown	-		2119	4	-	-	-		-	-	-	-	-	-		-	-	-	-	-	-	-	-
contig_7548	unknown	-		3998	6	-	-	-		-	-	-	-	-	-		-	-	-	-	-	-	-	-
contig_7619	unknown	-		644	-	-	-	-		-	-	-	-	-	-		-	-	-	-	-	-	-	-
contig_7688	unknown	-		702	1	-	-	-		-	-	-	-	-	-		-	-	-	-	-	-	-	-
contig_7694	unknown	-		711	-	-	-	-		-	-	-	-	-	-		-	-	-	-	-	-	-	-
contig_775	unknown	-		527	1	-	-	-		-	-	-	-	-	-		-	-	-	-	-	-	-	-
contig_7753	unknown	-		4766	7	-	-	-		-	-	-	-	-	-		-	-	-	-	-	-	-	-
contig_7793	unknown	-		9504	3	-	-	-		-	-	-	-	-	-		-	-	-	-	-	-	-	-
contig_7802	unknown	-		7596	7	-	-	-		-	-	-	-	-	-		-	-	-	-	-	-	-	-
contig_7823	unknown	-		5230	7	-	-	-		-	-	-	-	-	-		-	-	-	-	-	-	-	-
contig_7831	unknown	-		3092	2	-	-	-		-	-	-	-	-	-		-	-	-	-	-	-	-	-
contig_7862	unknown	-		4871	2	-	-	-		-	-	-	-	-	-		-	-	-	-	-	-	-	-
contig_7914	unknown	-		577	1	-	-	-		-	-	-	-	-	-		-	-	-	-	-	-	-	-
contig_7971	unknown	-		6262	5	-	-	-		-	-	-	-	-	-		-	-	-	-	-	-	-	-
contig_8063	unknown	-		625	1	-	-	-		-	-	-	-	-	-		-	-	-	-	-	-	-	-
contig_8073	unknown	-		3153	2	-	-	-		-	-	-	-	-	-		-	-	-	-	-	-	-	-
contig_8151	unknown	-		2688	-	1	-	-		-	-	-	-	-	-		-	-	-	-	-	-	-	-
contig_8195	unknown	-		1482	1	-	-	-		-	-	-	-	-	-		-	-	-	-	-	-	-	-
contig_8411	unknown	-		1004	1	-	-	-		-	-	-	-	-	-		-	-	-	-	-	-	-	-
contig_8454	unknown	-		3588	3	-	-	-		-	-	-	-	-	-		-	-	-	-	-	-	-	-
contig_8568	unknown	-		3813	3	-	-	-		-	-	-	-	-	-		-	-	-	-	-	-	-	-
contig_8592	unknown	-		1053	1	-	-	-		-	-	-	-	-	-		-	-	-	-	-	-	-	-
contig_8754	unknown	-		20273	17	-	-	-		-	-	-	-	-	-		-	-	-	-	-	-	-	-
contig_8918	unknown	-		9809	8	-	-	-		-	-	-	-	-	-		-	-	-	-	-	-	-	-
contig_9020	unknown	-		3916	1	-	-	-		-	-	-	-	-	-		-	-	-	-	-	-	-	-
contig_9103	unknown	-		8838	6	-	-	-		-	-	-	-	-	-		-	-	-	-	-	-	-	-
contig_9132	unknown	-		1514	1	-	-	-		-	-	-	-	-	-		-	-	-	-	-	-	-	-
contig_9204	unknown	-		4998	3	-	-	-		-	-	-	-	-	-		-	-	-	-	-	-	-	-
contig_9253	unknown	-		568	1	-	-	-		-	-	-	-	-	-		-	-	-	-	-	-	-	-
contig_9286	unknown	-		1044	1	-	-	-		-	-	-	-	-	-		-	-	-	-	-	-	-	-
contig_9292	unknown	-		9363	4	-	-	-		-	-	-	-	-	-		-	-	-	-	-	-	-	-
contig_9296	unknown	-		5341	6	-	-	-		-	-	-	-	-	-		-	-	-	-	-	-	-	-
contig_931	unknown	-		753	-	-	-	-		-	-	-	-	-	-		-	-	-	-	-	-	-	-
contig_9359	unknown	-		5208	2	-	-	-		-	-	-	-	-	-		-	-	-	-	-	-	-	-
contig_9401	unknown	-		22181	17	-	-	-		-	-	-	-	-	-		-	-	-	-	-	-	-	-
contig_9532	unknown	-		6631	3	-	-	-		-	-	-	-	-	-		-	-	-	-	-	-	-	-
contig_9567	unknown	-		2202	2	-	-	-		-	-	-	-	-	-		-	-	-	-	-	-	-	-
contig_96	unknown	-		531	1	-	-	-		-	-	-	-	-	-		-	-	-	-	-	-	-	-
contig_9620	unknown	-		5859	5	-	-	-		-	-	-	-	-	-		-	-	-	-	-	-	-	-
contig_9642	unknown	-		3312	5	-	-	-		-	-	-	-	-	-		-	-	-	-	-	-	-	-
contig_9749	unknown	-		6216	7	-	-	-		-	-	-	-	-	-		-	-	-	-	-	-	-	-
contig_9830	unknown	-		4039	5	-	-	-		-	-	-	-	-	-		-	-	-	-	-	-	-	-
contig_9860	unknown	-		7809	5	-	-	-		-	-	-	-	-	-		-	-	-	-	-	-	-	-
contig_9966	unknown	-		599	1	-	-	-		-	-	-	-	-	-		-	-	-	-	-	-	-	-
