# Supplementary material for: Insights into ecological roles of uncultivated bacteria in Katase hot spring sediment from long-read metagenomics
Source: Front Microbiol. 2022 Nov 3;13:1045931. doi: 10.3389/fmicb.2022.1045931 (PMC9671151; doi:10.3389/fmicb.2022.1045931)
Supplement: Supplementary file 3 [file Table_2.XLSX]

## Sheet: TableS2
Supplementary Table S2. Contigs of putative plasmids
Contig_id	size (bp)	GC content (%)	rep_type(s)	rep_type_accession(s)	relaxase_type(s)	relaxase_type_accession(s)	predicted_mobility	mash_nearest_neighbor	mash_neighbor_distance	mash_neighbor_identification	primary_cluster_id	secondary_cluster_id	predicted_host_range_overall_rank	predicted_host_range_overall_name	observed_host_range_ncbi_rank	observed_host_range_ncbi_name
contig_10452	184032	70.353	-	-	MOBP	NC_011960_00023	mobilizable	CP040758	0.263022	Paracoccus sp. 2251	AF959	AP970	class	Alphaproteobacteria	class	Alphaproteobacteria
contig_12875	78602	69.4295	-	-	MOBP	NC_007507_00032	mobilizable	CP031730	0.295981	Stenotrophomonas rhizophila	AD864	AN532	class	Gammaproteobacteria	class	Gammaproteobacteria
contig_13010	56575	69.1737	-	-	MOBP	NC_007507_00032	mobilizable	LR134413	0.182269	Legionella adelaidensis	AD865	AN533	class	Gammaproteobacteria	class	Gammaproteobacteria
contig_13206	24853	62.8978	-	-	MOBP	NC_007507_00032	mobilizable	CP033234	0.23011	Methylobacterium brachiatum	AF316	AP252	class	Gammaproteobacteria	class	Gammaproteobacteria
contig_4166	6397	70.58	-	-	MOBP	NC_007507_00032	mobilizable	CP013713	0.295981	Klebsiella pneumoniae	AA401	AI427	class	Gammaproteobacteria	class	Gammaproteobacteria
contig_9755	109617	62.9309	rep_cluster_1013	000247__NC_014213_00028	-	-	non-mobilizable	NC_014213	0.23011	Meiothermus silvanus DSM 9946	AC975	AM368	genus	Meiothermus	genus	Meiothermus
contig_9874	11855	63.3825	-	-	MOBP	NC_007949_00237	mobilizable	CP033234	0.23011	Methylobacterium brachiatum	AF316	AP252	phylum	Proteobacteria	phylum	Proteobacteria
