# Supplementary material for: Insights into ecological roles of uncultivated bacteria in Katase hot spring sediment from long-read metagenomics
Source: Front Microbiol. 2022 Nov 3;13:1045931. doi: 10.3389/fmicb.2022.1045931 (PMC9671151; doi:10.3389/fmicb.2022.1045931)
Supplement: Supplementary file 4 [file Table_3.XLSX]

## Sheet: TableS3
Supplementary Table S3. Summary of the 130 MAGs obtained in this study
													Quality of MAGs					Number of rRNAs and tRNAs
MAG ID	Coverage (x)		Predicted opt. growth temp. (ºC)		Genome taxonomy based on GTDB R207	Taxonomic novelty of MAG*	Clade without CMAGs so far	Number of contigs	Genome size (bp)	Number of CDSs	GC content (%)		Complete	Completeness	Contamination	MINMAG Quality**		16S	5S	23S	tRNA	Taxonomic classification of 16S rRNA gene based on Silva database release 138	Accession no.
KatS3mg001	39.7		45.46		d__Archaea;p__Nanoarchaeota;c__Nanoarchaeia;o__Pacearchaeales;f__GW2011-AR1;g__ASMP01;s__	sp.	N.A.***	1	535452	615	0.286347		No	70.79	0	High		1	1	1	39	Archaea;Nanoarchaeota;Nanoarchaeia;Woesearchaeales;	BPGA01000001-BPGA01000001
KatS3mg002	5.4367		44.06		d__Archaea;p__Nanoarchaeota;c__Nanoarchaeia;o__Woesearchaeales;f__UBA9642;g__UBA9642;s__	sp.	N.A.	26	1700317	1792	0.290061		No	69.63	2.44	Medium		2	1	2	56	Archaea;Nanoarchaeota;Nanoarchaeia;Woesearchaeales;	BPGB01000001-BPGB01000026
KatS3mg003	62.1908		57.72		d__Archaea;p__Thermoproteota;c__Nitrososphaeria;o__Nitrososphaerales;f__Nitrosocaldaceae;g__JACAFH01;s__	sp.	N.A.	25	2032403	2419	0.318178		No	100	5.5	Medium		2	1	2	56	Archaea;Crenarchaeota;Nitrososphaeria;	BPGC01000001-BPGC01000024
KatS3mg004	36.3		49.23		d__Bacteria;p__Acidobacteriota;c__Acidobacteriae;o__Bryobacterales;f__Bryobacteraceae;g__;s__	gen.	N.A.	1	4437915	3864	0.660713		No	97.86	1.71	High		1	1	1	51	Bacteria;Acidobacteriota;Acidobacteriae;	BPGD01000001-BPGD01000001
KatS3mg005	17.4		42.96		d__Bacteria;p__Acidobacteriota;c__Acidobacteriae;o__Bryobacterales;f__Bryobacteraceae;g__;s__	gen.	N.A.	1	4863736	4178	0.661828		No	97.86	1.71	High		1	1	1	48	Bacteria;Acidobacteriota;Acidobacteriae;	BPGE01000001-BPGE01000001
KatS3mg006	150.2		46.34		d__Bacteria;p__Acidobacteriota;c__Blastocatellia;o__Pyrinomonadales;f__Pyrinomonadaceae;g__J014;s__J014 sp003697135	-	N.A.	1	2689999	2299	0.422807		No	96.15	2.61	High		1	1	1	47	Bacteria;Acidobacteriota;Blastocatellia;	BPGF01000001-BPGF01000001
KatS3mg007	13.7		57.87		d__Bacteria;p__Acidobacteriota;c__Thermoanaerobaculia;o__Thermoanaerobaculales;f__Thermoanaerobaculaceae;g__Thermoanaerobaculum;s__Thermoanaerobaculum aquaticum	-	o__Thermoanaerobaculales	1	2759078	2422	0.6306		Yes	95.3	2.14	Finished		1	1	2	47	Bacteria;Acidobacteriota;Thermoanaerobaculia;Thermoanaerobaculales;Thermoanaerobaculaceae;	AP024672
KatS3mg008	7.64064		42.24		d__Bacteria;p__Actinobacteriota;c__Acidimicrobiia;o__Acidimicrobiales;f__SZUA-35;g__;s__	gen.	N.A.	2	2437182	2266	0.659405		No	96.58	1.28	High		1	1	1	46	Bacteria;Actinobacteriota;Acidimicrobiia;	BPGG01000001-BPGG01000002
KatS3mg009	7.24892		33.68		d__Bacteria;p__Actinobacteriota;c__Acidimicrobiia;o__IMCC26256;f__PALSA-610;g__;s__	gen.	N.A.	4	3453061	3423	0.747951		No	91.44	3.85	High		1	1	1	49	Bacteria;Actinobacteriota;Acidimicrobiia;	BPGH01000001-BPGH01000004
KatS3mg010	3.15651		32.71		d__Bacteria;p__Actinobacteriota;c__Acidimicrobiia;o__IMCC26256;f__PALSA-610;g__;s__	gen.	N.A.	38	2011095	2249	0.729428		No	47.59	0	Low		0	0	0	24	N.A.	BPGI01000001-BPGI01000038
KatS3mg011	6.29057		47.26		d__Bacteria;p__Actinobacteriota;c__Acidimicrobiia;o__UBA5794;f__S012-128;g__;s__	gen.	N.A.	20	2325471	2487	0.673663		No	85.75	1.28	Medium		1	1	1	44	Bacteria;Actinobacteriota;Acidimicrobiia;	BPGJ01000001-BPGJ01000020
KatS3mg012	43.4		50.63		d__Bacteria;p__Actinobacteriota;c__Thermoleophilia;o__Gaiellales;f__Gaiellaceae;g__;s__	gen.	N.A.	1	2622036	2658	0.711339		No	94.97	0.86	High		1	1	1	49	Bacteria;Actinobacteriota;Thermoleophilia;Gaiellales;	BPGK01000001-BPGK01000001
KatS3mg013	6.70192		47.41		d__Bacteria;p__Actinobacteriota;c__UBA4738;o__UBA4738;f__HRBIN12;g__AC-51;s__	sp.	N.A.	4	2202182	2195	0.729527		No	91.79	0.85	High		1	1	1	48	Bacteria;Actinobacteriota;MB-A2-108;	BPGL01000001-BPGL01000004
KatS3mg014	4.6665		50.89		d__Bacteria;p__Actinobacteriota;c__UBA4738;o__UBA4738;f__HRBIN12;g__HRBIN12;s__HRBIN12 sp002898915	-	N.A.	21	2634387	2823	0.731386		No	89.17	4.7	Medium		1	1	1	43	Bacteria;Actinobacteriota;	BPGM01000001-BPGM01000021
KatS3mg015	28.465		46.95		d__Bacteria;p__Armatimonadota;c__Fimbriimonadia;o__Fimbriimonadales;f__ATM1;g__J051;s__J051 sp003695835	-	N.A.	41	3337607	3313	0.613481		No	93.21	1.85	High		1	1	1	51	Bacteria;Armatimonadota;Fimbriimonadia;Fimbriimonadales;	BPGN01000001-BPGN01000041
KatS3mg016	128.978		54.13		d__Bacteria;p__Armatimonadota;c__Fimbriimonadia;o__Fimbriimonadales;f__GBS-DC;g__GBS-DC;s__	sp.	N.A.	18	2597536	2405	0.587993		No	86.11	0	Medium		1	1	1	40	Bacteria;Armatimonadota;	BPGO01000001-BPGO01000018
KatS3mg017	23.1416		49.67		d__Bacteria;p__Armatimonadota;c__Fimbriimonadia;o__Fimbriimonadales;f__GBS-DC;g__GBS-DC;s__	sp.	N.A.	18	1165773	1146	0.589128		No	27.78	2.78	Low		0	0	0	22	N.A.	BPGP01000001-BPGP01000018
KatS3mg018	864.2		50.47		d__Bacteria;p__Armatimonadota;c__Fimbriimonadia;o__Fimbriimonadales;f__GBS-DC;g__GBS-DC;s__	sp.	f__GBS-DC	1	2987958	2662	0.634306		Yes	94.91	0	Finished		1	1	1	51	Bacteria;Armatimonadota;	AP024673
KatS3mg019	42.1333		50.33		d__Bacteria;p__Armatimonadota;c__Fimbriimonadia;o__Fimbriimonadales;f__GBS-DC;g__GBS-DC;s__	sp.	N.A.	17	2879711	2641	0.588571		No	85.65	7.41	Medium		1	1	1	40	Bacteria;	BPGQ01000001-BPGQ01000017
KatS3mg020	12.2865		50.72		d__Bacteria;p__Armatimonadota;c__Fimbriimonadia;o__Fimbriimonadales;f__GBS-DC;g__GBS-DC;s__	sp.	N.A.	27	1356044	1259	0.5914		No	42.24	5.02	Low		0	2	0	14	N.A.	BPGR01000001-BPGR01000027
KatS3mg021	6.78353		55.8		d__Bacteria;p__Armatimonadota;c__Fimbriimonadia;o__Fimbriimonadales;f__GBS-DC;g__LDYB01;s__LDYB01 sp001442985	-	N.A.	5	2982010	2854	0.606026		No	95.99	0	High		1	1	1	51	Bacteria;	BPGS01000001-BPGS01000005
KatS3mg022	9.87986		55.72		d__Bacteria;p__Armatimonadota;c__HRBIN16;o__HRBIN16;f__HRBIN16;g__HRBIN16;s__	sp.	N.A.	7	4107454	3699	0.583936		No	95.44	0	High		1	1	1	53	Bacteria;Armatimonadota;	BPGT01000001-BPGT01000007
KatS3mg023	21.3167		53.54		d__Bacteria;p__Armatimonadota;c__HRBIN16;o__HRBIN16;f__HRBIN16;g__HRBIN16;s__	sp.	N.A.	30	4582833	4125	0.587843		No	96.21	0.93	High		1	1	1	57	Bacteria;Armatimonadota;	BPGU01000001-BPGU01000029
KatS3mg024	23.2		42.57		d__Bacteria;p__Armatimonadota;c__UBA5829;o__DSUL01;f__DSUL01;g__DSUL01;s__	sp.	c__UBA5829	1	3289812	2788	0.632988		Yes	94.91	0.93	Finished		1	1	1	48	Bacteria;Armatimonadota;	AP024674
KatS3mg025	10.4		48.7		d__Bacteria;p__Bacteroidota;c__Bacteroidia;o__SpSt-205;f__SpSt-205;g__SpSt-205;s__	sp.	N.A.	1	2268343	1975	0.546677		No	93.72	0.55	High		1	0	1	44	Unclassified;	BPGV01000001-BPGV01000001
KatS3mg026	6.59056		49.53		d__Bacteria;p__Bacteroidota;c__Bacteroidia;o__SpSt-205;f__SpSt-205;g__SpSt-205;s__	sp.	N.A.	11	2062514	1900	0.588691		No	85.26	1.09	Medium		1	0	1	40	Unclassified;	BPGW01000001-BPGW01000011
KatS3mg027	5.62621		41.33		d__Bacteria;p__Bacteroidota;c__Bacteroidia;o__AKYH767;f__B-17BO;g__;s__	gen.	N.A.	32	3049340	2787	0.337439		No	87.88	3.81	Medium		0	0	0	39	N.A.	BPGX01000001-BPGX01000031
KatS3mg028	4.18092		41.42		d__Bacteria;p__Bacteroidota;c__Bacteroidia;o__AKYH767;f__B-17BO;g__;s__	gen.	N.A.	73	1787054	1823	0.377686		No	50	6.9	Medium		1	1	1	21	Bacteria;Bacteroidota;Bacteroidia;Cytophagales;	BPGY01000001-BPGY01000073
KatS3mg029	84.3739		34.32		d__Bacteria;p__Bacteroidota;c__Bacteroidia;o__Chitinophagales;f__Saprospiraceae;g__UBA6168;s__	sp.	N.A.	21	1424627	1079	0.561357		No	31.03	0	Low		0	0	0	8	N.A.	BPGZ01000001-BPGZ01000017
KatS3mg030	86.2292		38.24		d__Bacteria;p__Bacteroidota;c__Bacteroidia;o__Chitinophagales;f__Saprospiraceae;g__UBA6168;s__	sp.	N.A.	16	1012689	788	0.545826		No	21.29	0.5	Low		0	0	0	11	N.A.	BPHA01000001-BPHA01000016
KatS3mg031	21.8118		36.76		d__Bacteria;p__Bacteroidota;c__Bacteroidia;o__Chitinophagales;f__CAIOSU01;g__;s__	gen.	N.A.	24	3905038	3202	0.465399		No	98.52	1.07	High		1	1	1	43	Bacteria;Bacteroidota;Bacteroidia;Chitinophagales;	BPHB01000001-BPHB01000024
KatS3mg032	6.60138		42.14		d__Bacteria;p__Bacteroidota;c__Bacteroidia;o__Cytophagales;f__Cyclobacteriaceae;g__UBA2336;s__	sp.	N.A.	15	2758710	2604	0.494487		No	95.14	1.19	High		1	1	1	38	Bacteria;Bacteroidota;Bacteroidia;Cytophagales;Microscillaceae;	BPHC01000001-BPHC01000015
KatS3mg033	91.9348		49.36		d__Bacteria;p__Bacteroidota;c__Bacteroidia;o__Cytophagales;f__Thermonemataceae;g__Thermonema;s__Thermonema rossianum	-	N.A.	4	2846631	2507	0.488091		No	96.99	0.55	High		3	3	3	43	Bacteria;Bacteroidota;Bacteroidia;Cytophagales;	BPHD01000001-BPHD01000003
KatS3mg034	216.781		42.57		d__Bacteria;p__Bacteroidota;c__Bacteroidia;o__Flavobacteriales;f__Vicingaceae;g__;s__	gen.	N.A.	36	2543004	2235	0.371546		No	91.67	3.89	High		1	1	1	39	Bacteria;Bacteroidota;Bacteroidia;Flavobacteriales;	BPHE01000001-BPHE01000033
KatS3mg035	3.47112		38.43		d__Bacteria;p__Bacteroidota;c__Bacteroidia;o__;f__;g__;s__	ord.	N.A.	62	2176926	2396	0.337895		No	45.24	4.89	Low		3	1	3	32	Bacteria;Bacteroidota;Bacteroidia;Cytophagales;Hymenobacteraceae;Adhaeribacter;	BPHF01000001-BPHF01000062
KatS3mg036	5.69205		45.28		d__Bacteria;p__Bacteroidota;c__Ignavibacteria;o__Ignavibacteriales;f__Ignavibacteriaceae;g__Ignavibacterium;s__	sp.	N.A.	94	1346185	1322	0.339685		No	25.68	5.02	Low		0	0	0	13	N.A.	BPHG01000001-BPHG01000094
KatS3mg037	107.9		44.05		d__Bacteria;p__Bacteroidota;c__Ignavibacteria;o__Ignavibacteriales;f__Ignavibacteriaceae;g__Ignavibacterium;s__	sp.	s__novel	1	3566706	3057	0.33942		Yes	98.88	0	Finished		1	1	1	46	Bacteria;Bacteroidota;Ignavibacteria;Ignavibacteriales;	AP026678
KatS3mg038	8.51439		40.9		d__Bacteria;p__Bacteroidota;c__Kapabacteria;o__Kapabacteriales;f__NICIL-2;g__NICIL-2;s__	sp.	N.A.	131	3401931	4217	0.574003		No	60.66	1.72	Medium		1	1	1	28	Bacteria;Bacteroidota;Kapabacteria;Kapabacteriales;	BPHI01000001-BPHI01000131
KatS3mg039	199.5		38.56		d__Bacteria;p__Bacteroidota;c__Kapabacteria;o__Kapabacteriales;f__NICIL-2;g__NICIL-2;s__NICIL-2 sp011055195	-	N.A.	1	2159245	1764	0.562601		No	90.98	0.55	High		1	1	1	44	Bacteria;Bacteroidota;Kapabacteria;Kapabacteriales;	BPHJ01000001-BPHJ01000001
KatS3mg040	213		41.71		d__Bacteria;p__Bacteroidota;c__Kapabacteria;o__Kapabacteriales;f__NICIL-2;g__NICIL-2;s__	sp.	N.A.	1	2193228	1866	0.570966		No	95.9	0	High		1	1	1	44	Bacteria;Bacteroidota;Kapabacteria;Kapabacteriales;	BPHK01000001-BPHK01000001
KatS3mg041	79		62.68		d__Bacteria;p__Bacteroidota;c__Rhodothermia;o__;f__;g__;s__	ord.	o__novel	1	2354932	2110	0.634041		Yes	98.07	1.2	Finished		1	1	1	46	Bacteria;Bacteroidota;Rhodothermia;Rhodothermales;Rhodothermaceae;	AP024675
KatS3mg042	81.2015		45.94		d__Bacteria;p__Bacteroidota;c__Rhodothermia;o__Rhodothermales;f__ISCAR-4553;g__ISCAR-4553;s__	sp.	N.A.	15	2171566	1834	0.67774		No	50.85	2.28	Medium		1	1	1	21	Bacteria;Bacteroidota;Rhodothermia;Rhodothermales;Rhodothermaceae;	BPHL01000001-BPHL01000014
KatS3mg043	6.9764		48.45		d__Bacteria;p__Bacteroidota;c__Rhodothermia;o__Rhodothermales;f__ISCAR-4553;g__ISCAR-4553;s__ISCAR-4553 sp011682235	-	N.A.	38	2660795	2270	0.67808		No	66.29	0.58	Medium		0	0	0	30	N.A.	BPHM01000001-BPHM01000038
KatS3mg044	73.9941		50.23		d__Bacteria;p__Bacteroidota;c__Rhodothermia;o__Rhodothermales;f__ISCAR-4553;g__ISCAR-4553;s__	sp.	N.A.	2	1810760	1530	0.667305		No	38.42	6.78	Low		0	0	0	20	N.A.	BPHN01000001-BPHN01000002
KatS3mg045	27.9329		53.77		d__Bacteria;p__Chloroflexota;c__Anaerolineae;o__Anaerolineales;f__Anaerolineaceae;g__Bellilinea;s__	sp.	N.A.	24	2381975	2170	0.549739		No	32.76	3.45	Low		1	1	1	23	Bacteria;Chloroflexi;Anaerolineae;Anaerolineales;Anaerolineaceae;	BPHO01000001-BPHO01000024
KatS3mg046	7.22		48.34		d__Bacteria;p__Chloroflexota;c__Anaerolineae;o__Anaerolineales;f__Anaerolineaceae;g__Bellilinea;s__	sp.	N.A.	13	917549	885	0.523427		No	27.59	6.9	Low		0	0	0	18	N.A.	BPHP01000001-BPHP01000013
KatS3mg047	29.3663		51.95		d__Bacteria;p__Chloroflexota;c__Anaerolineae;o__Anaerolineales;f__Anaerolineaceae;g__Bellilinea;s__	sp.	N.A.	2	1654487	1536	0.489415		No	60.91	1.82	Medium		0	0	0	23	N.A.	BPHQ01000001-BPHQ01000002
KatS3mg048	51.2408		54.6		d__Bacteria;p__Chloroflexota;c__Anaerolineae;o__Caldilineales;f__Caldilineaceae;g__Caldilinea;s__	sp.	N.A.	27	5381007	4343	0.618113		No	99.09	9.09	Medium		2	2	2	52	Bacteria;Chloroflexi;Anaerolineae;Caldilineales;Caldilineaceae;	BPHR01000001-BPHR01000026
KatS3mg049	121.672		53.61		d__Bacteria;p__Chloroflexota;c__Anaerolineae;o__Caldilineales;f__Caldilineaceae;g__Caldilinea;s__Caldilinea aerophila	-	N.A.	3	5142434	4189	0.588506		No	100	1.82	High		2	2	2	48	Bacteria;Chloroflexi;Anaerolineae;Caldilineales;Caldilineaceae;	BPHS01000001-BPHS01000003
KatS3mg050	37.9669		56.46		d__Bacteria;p__Chloroflexota;c__Anaerolineae;o__Caldilineales;f__Caldilineaceae;g__Litorilinea;s__Litorilinea aerophila	-	N.A.	54	6345386	5090	0.648609		No	97.27	3.82	High		2	2	2	48	Bacteria;Chloroflexi;Anaerolineae;Caldilineales;Caldilineaceae;	BPHT01000001-BPHT01000051
KatS3mg051	3.91815		50.21		d__Bacteria;p__Chloroflexota;c__Anaerolineae;o__Aggregatilineales;f__Aggregatilineaceae;g__UBA2029;s__	sp.	N.A.	87	2248815	2468	0.639046		No	36.33	4.55	Low		1	1	1	18	Bacteria;Chloroflexi;Anaerolineae;SBR1031;	BPHU01000001-BPHU01000087
KatS3mg052	5.98104		49.31		d__Bacteria;p__Chloroflexota;c__Anaerolineae;o__Thermoflexales;f__J036;g__JAAFGM01;s__	sp.	N.A.	5	3337543	2992	0.638439		No	87.73	0	Medium		1	1	1	47	Bacteria;Chloroflexi;Anaerolineae;	BPHV01000001-BPHV01000005
KatS3mg053	30.3		47.39		d__Bacteria;p__Chloroflexota;c__Anaerolineae;o__Thermoflexales;f__J036;g__JAAFGM01;s__	sp.	f__J036	1	4668611	4082	0.628977		Yes	96.82	1.82	Finished		1	1	1	47	Bacteria;Chloroflexi;Anaerolineae;	AP024676
KatS3mg054	102.912		48.67		d__Bacteria;p__Chloroflexota;c__Chloroflexia;o__Chloroflexales;f__Chloroflexaceae;g__Chloroflexus;s__	sp.	N.A.	83	1742579	1622	0.549063		No	20.69	1.72	Low		1	0	0	16	Bacteria;Chloroflexi;Chloroflexia;Chloroflexales;Chloroflexaceae;	BPHW01000001-BPHW01000083
KatS3mg055	192.483		55.78		d__Bacteria;p__Chloroflexota;c__Chloroflexia;o__Chloroflexales;f__Chloroflexaceae;g__Chloroflexus;s__Chloroflexus aggregans	-	N.A.	12	4440206	3845	0.564475		No	96.86	0.94	High		2	0	2	51	Bacteria;Chloroflexi;Chloroflexia;Chloroflexales;Chloroflexaceae;	BPHX01000001-BPHX01000006
KatS3mg056	381.192		49.88		d__Bacteria;p__Chloroflexota;c__Chloroflexia;o__Chloroflexales;f__Chloroflexaceae;g__Chloroflexus;s__Chloroflexus aurantiacus	-	N.A.	25	4832705	4096	0.568021		No	84.91	0	Medium		1	0	3	46	Bacteria;Chloroflexi;Chloroflexia;Chloroflexales;Chloroflexaceae;	BPHY01000001-BPHY01000021
KatS3mg057	5.42686		48.22		d__Bacteria;p__Chloroflexota;c__Chloroflexia;o__Chloroflexales;f__Herpetosiphonaceae;g__;s__	gen.	N.A.	11	3559173	3303	0.603211		No	77.27	0	Medium		4	0	4	42	Bacteria;Chloroflexi;Chloroflexia;	BPHZ01000001-BPHZ01000011
KatS3mg058	136.983		49.14		d__Bacteria;p__Chloroflexota;c__Chloroflexia;o__Chloroflexales;f__Roseiflexaceae;g__Roseiflexus;s__Roseiflexus castenholzii	-	N.A.	4	5573896	4832	0.607159		No	99.69	0.47	High		2	0	2	47	Bacteria;Chloroflexi;Chloroflexia;Chloroflexales;	BPIA01000001-BPIA01000004
KatS3mg059	3.8447		47.35		d__Bacteria;p__Chloroflexota;c__Chloroflexia;o__Thermomicrobiales;f__UBA6265;g__;s__	gen.	N.A.	38	1794962	1869	0.635823		No	31.03	3.45	Low		1	0	2	25	Unclassified;	BPIB01000001-BPIB01000038
KatS3mg060	5.80006		50.66		d__Bacteria;p__Chloroflexota;c__Dehalococcoidia;o__;f__;g__;s__	ord.	N.A.	10	3983851	3774	0.657156		No	84.9	0.99	Medium		2	2	2	41	Bacteria;Chloroflexi;	BPIC01000001-BPIC01000010
KatS3mg061	4.92166		60.88		d__Bacteria;p__Chloroflexota;c__Dehalococcoidia;o__SpSt-223;f__;g__;s__	fam.	N.A.	23	3641713	3658	0.678404		No	90.04	0.99	High		2	2	2	48	Bacteria;Chloroflexi;	BPID01000001-BPID01000023
KatS3mg062	48.9819		49.34		d__Bacteria;p__Chloroflexota;c__Dehalococcoidia;o__Tepidiformales;f__Tepidiformaceae;g__Tepidiforma;s__	sp.	N.A.	6	1607571	1597	0.681888		No	72.94	3.96	Medium		1	0	1	47	Bacteria;Chloroflexi;	BPIE01000001-BPIE01000006
KatS3mg063	110.241		50.43		d__Bacteria;p__Chloroflexota;c__Dehalococcoidia;o__Tepidiformales;f__Tepidiformaceae;g__Tepidiforma;s__Tepidiforma bonchosmolovskayae	-	N.A.	8	2672689	2710	0.700608		No	93.73	0.99	High		1	1	1	46	Bacteria;Chloroflexi;	BPIF01000001-BPIF01000008
KatS3mg064	7.86125		47.51		d__Bacteria;p__Chloroflexota;c__Dehalococcoidia;o__Tepidiformales;f__Tepidiformaceae;g__Tepidiforma;s__	sp.	N.A.	8	2840342	2875	0.71213		No	92.02	0.99	High		1	1	1	49	Bacteria;Chloroflexi;	BPIG01000001-BPIG01000008
KatS3mg065	5.40368		42.37		d__Bacteria;p__Chloroflexota;c__Limnocylindria;o__Limnocylindrales;f__CSP1-4;g__;s__	gen.	N.A.	9	1373175	1301	0.731118		No	56.9	0	Medium		0	0	0	29	N.A.	BPIH01000001-BPIH01000009
KatS3mg066	60.4		25.31		d__Bacteria;p__Cyanobacteria;c__Cyanobacteriia;o__Cyanobacteriales;f__Nostocaceae;g__Fischerella;s__Fischerella thermalis	-	-	1	5606060	4930	0.410455		Yes	99.4	0.48	Finished		4	4	4	46	Bacteria;Cyanobacteria;Cyanobacteriia;Cyanobacteriales;Nostocaceae;	AP024677
KatS3mg067	245.1		47.94		d__Bacteria;p__Cyanobacteria;c__Cyanobacteriia;o__Thermosynechococcales;f__Thermosynechococcaceae;g__Thermosynechococcus;s__	sp.	s__novel	1	2497893	2411	0.542446		Yes	100	0.08	Finished		1	1	1	42	Bacteria;Cyanobacteria;Cyanobacteriia;	AP024678
KatS3mg068	3.97393		36.94		d__Bacteria;p__Cyanobacteria;c__Sericytochromatia;o__UBA7694;f__JACMQJ01;g__;s__	gen.	N.A.	46	2641534	2801	0.241532		No	73.12	4.27	Medium		0	1	0	30	N.A.	BPII01000001-BPII01000046
KatS3mg069	21.4713		48.97		d__Bacteria;p__Deinococcota;c__Deinococci;o__Deinococcales;f__Thermaceae;g__Meiothermus;s__	sp.	N.A.	4	3182299	2907	0.616465		No	97.01	0	High		2	2	2	45	Bacteria;Deinococcota;Deinococci;Thermales;Thermaceae;	BPIJ01000001-BPIJ01000003
KatS3mg070	854.277		52.39		d__Bacteria;p__Deinococcota;c__Deinococci;o__Deinococcales;f__Thermaceae;g__Meiothermus;s__Meiothermus ruber_A	-	N.A.	2	3248096	3200	0.620557		No	97.01	1.71	High		2	2	2	50	Bacteria;Deinococcota;Deinococci;Thermales;Thermaceae;	BPIK01000001-BPIK01000002
KatS3mg071	177.278		57.43		d__Bacteria;p__Deinococcota;c__Deinococci;o__Deinococcales;f__Thermaceae;g__Meiothermus;s__	sp.	N.A.	33	2767118	2891	0.636572		No	87.04	1.28	Medium		2	1	1	43	Bacteria;Deinococcota;Deinococci;Thermales;Thermaceae;	BPIL01000001-BPIL01000033
KatS3mg072	28.1117		48.39		d__Bacteria;p__Deinococcota;c__Deinococci;o__Deinococcales;f__Thermaceae;g__Meiothermus;s__Meiothermus hypogaeus	-	N.A.	3	3352146	3201	0.608309		No	94.44	0.43	High		2	3	3	48	Bacteria;Deinococcota;Deinococci;Thermales;Thermaceae;	BPIM01000001-BPIM01000003
KatS3mg073	59.8716		48.65		d__Bacteria;p__Deinococcota;c__Deinococci;o__Deinococcales;f__Thermaceae;g__Meiothermus;s__Meiothermus hypogaeus	-	N.A.	2	1808158	1753	0.612012		No	29.82	0	Low		2	0	0	28	Bacteria;Deinococcota;Deinococci;Thermales;Thermaceae;	BPIN01000001-BPIN01000002
KatS3mg074	64.9		47.27		d__Bacteria;p__Deinococcota;c__Deinococci;o__Deinococcales;f__Thermaceae;g__Meiothermus;s__Meiothermus hypogaeus	-	N.A.	1	1007788	925	0.603203		No	40.17	0	Low		0	0	0	16	N.A.	BPIO01000001-BPIO01000001
KatS3mg075	70.9432		53.87		d__Bacteria;p__Deinococcota;c__Deinococci;o__Deinococcales;f__Thermaceae;g__Meiothermus;s__Meiothermus ruber	-	N.A.	10	858238	918	0.624116		No	31.62	2.14	Low		1	0	0	12	Bacteria;Deinococcota;Deinococci;Thermales;Thermaceae;	BPIP01000001-BPIP01000010
KatS3mg076	12.6556		51.58		d__Bacteria;p__Desulfobacterota_B;c__Binatia;o__HRBIN30;f__;g__;s__	fam.	N.A.	8	3632936	3310	0.670933		No	93.28	1.68	High		1	1	1	46	Bacteria;	BPIQ01000001-BPIQ01000006
KatS3mg077	182.201		46.77		d__Bacteria;p__Desulfobacterota_B;c__Binatia;o__HRBIN30;f__HRBIN30;g__HRBIN30;s__	sp.	N.A.	6	3939755	3438	0.616395		No	91.6	3.36	High		1	1	1	46	Bacteria;	BPIR01000001-BPIR01000004
KatS3mg078	7.17731		68.25		d__Bacteria;p__Desulfobacterota_D;c__UBA1144;o__UBA2774;f__CSP1-2;g__HRBIN37;s__HRBIN37 sp002898375	-	N.A.	7	2381394	2419	0.418509		No	93.09	6.1	Medium		1	1	1	47	Bacteria;Dadabacteria;Dadabacteriia;Dadabacteriales;	BPIS01000001-BPIS01000007
KatS3mg079	3.18989		58.13		d__Bacteria;p__Firmicutes_A;c__Clostridia;o__Clostridiales;f__Caloramatoraceae;g__Caloramator_A;s__	sp.	N.A.	12	725799	883	0.331816		No	28.39	0	Low		4	5	4	48	Bacteria;Firmicutes;Clostridia;Clostridiales;Caloramatoraceae;	BPIT01000001-BPIT01000012
KatS3mg080	3.30668		52.18		d__Bacteria;p__Firmicutes;c__Bacilli;o__Bacillales;f__Anoxybacillaceae;g__Anoxybacillus;s__Anoxybacillus gonensis	-	N.A.	20	1025572	1292	0.422129		No	38.23	2.74	Low		5	5	4	61	Bacteria;Firmicutes;Clostridia;Clostridiales;Caloramatoraceae;	BPIU01000001-BPIU01000020
KatS3mg081	86.5455		52.54		d__Bacteria;p__Gemmatimonadota;c__Gemmatimonadetes;o__Gemmatimonadales;f__GWC2-71-9;g__HRBIN33;s__HRBIN33 sp002923375	-	N.A.	4	3205623	2955	0.632354		No	98.9	1.1	High		1	1	1	48	Bacteria;Gemmatimonadota;Gemmatimonadetes;Gemmatimonadales;Gemmatimonadaceae;uncultured;	BPIV01000001-BPIV01000004
KatS3mg082	3.76224		45.06		d__Bacteria;p__Nitrospirota;c__Nitrospiria;o__Nitrospirales;f__Nitrospiraceae;g__;s__	gen.	N.A.	101	3251924	3591	0.622795		No	44.74	1.75	Low		0	0	0	28	N.A.	BPIW01000001-BPIW01000101
KatS3mg084	10.2		54.36		d__Bacteria;p__Patescibacteria;c__Dojkabacteria;o__GCA-016699595;f__;g__;s__	fam.	f__novel	1	738054	656	0.345		Yes	71.39	0	Finished		1	1	1	46	Bacteria;Patescibacteria;Dojkabacteria;	AP026679
KatS3mg085	10.8		45.31		d__Bacteria;p__Patescibacteria;c__Dojkabacteria;o__J137;f__;g__;s__	fam.	o__J137	1	862240	852	0.313679		Yes	78.29	1.72	Finished		1	1	1	40	Bacteria;Patescibacteria;Dojkabacteria;	AP024679
KatS3mg086	5.9308		46.53		d__Bacteria;p__Patescibacteria;c__Dojkabacteria;o__J137;f__;g__;s__	fam.	N.A.	6	226008	231	0.319015		No	32.6	1.72	Low		0	0	0	5	N.A.	BPIZ01000001-BPIZ01000006
KatS3mg087	4.87592		40.08		d__Bacteria;p__Patescibacteria;c__Microgenomatia;o__Daviesbacterales;f__;g__;s__	fam.	N.A.	67	2159692	2320	0.443988		No	39.19	5.94	Low		1	0	1	45	Unclassified;	BPJA01000001-BPJA01000067
KatS3mg088	9.6		48.19		d__Bacteria;p__Patescibacteria;c__Microgenomatia;o__GWA2-44-7;f__UBA8517;g__Ch104c;s__	sp.	s__novel	1	785860	796	0.35404		Yes	60.56	0	Finished		1	1	1	45	Bacteria;Patescibacteria;Microgenomatia;Candidatus Woesebacteria;	AP024680
KatS3mg089	10		46.39		d__Bacteria;p__Patescibacteria;c__Microgenomatia;o__Levybacterales;f__UBA12049;g__;s__	gen.	N.A.	1	1084101	1029	0.356446		No	65.84	0	High		1	1	1	45	Bacteria;Patescibacteria;Microgenomatia;Candidatus Levybacteria;	BPJB01000001-BPJB01000001
KatS3mg090	7.07837		46.34		d__Bacteria;p__Patescibacteria;c__Microgenomatia;o__UBA1406;f__GWC2-37-13;g__;s__	gen.	N.A.	14	1009327	1039	0.320256		No	73.67	1.72	Medium		0	1	1	45	N.A.	BPJC01000001-BPJC01000014
KatS3mg091	50.678		45.17		d__Bacteria;p__Patescibacteria;c__Microgenomatia;o__UBA1406;f__GWC2-37-13;g__;s__	gen.	N.A.	7	885411	877	0.331818		No	73.82	1.72	Medium		1	0	0	44	Bacteria;Patescibacteria;Microgenomatia;Candidatus Roizmanbacteria;	BPJD01000001-BPJD01000007
KatS3mg092	5.23355		50.51		d__Bacteria;p__Patescibacteria;c__Microgenomatia;o__UBA1406;f__GWC2-37-13;g__GWC2-37-13;s__	sp.	N.A.	5	894682	967	0.274802		No	72.1	0	High		1	0	1	46	Bacteria;Patescibacteria;Microgenomatia;Candidatus Roizmanbacteria;	BPJE01000001-BPJE01000005
KatS3mg093	4.5731		48.04		d__Bacteria;p__Patescibacteria;c__Paceibacteria;o__UBA6257;f__HR35;g__;s__	gen.	N.A.	11	416808	482	0.287929		No	47.41	6.9	Low		0	0	2	32	N.A.	BPJF01000001-BPJF01000011
KatS3mg094	21.6		44.88		d__Bacteria;p__Patescibacteria;c__Paceibacteria;o__UBA6257;f__HR35;g__;s__	gen.	N.A.	1	634165	623	0.255771		No	73.56	0	High		1	0	1	43	Bacteria;Patescibacteria;Parcubacteria;GW2011-GWA2-46-7;	BPJG01000001-BPJG01000001
KatS3mg095	7.0326		47.09		d__Bacteria;p__Patescibacteria;c__Paceibacteria;o__UBA6257;f__HR35;g__;s__	gen.	N.A.	8	1009464	1041	0.263458		No	71.84	8.62	Medium		1	0	1	48	Bacteria;Patescibacteria;Parcubacteria;GW2011-GWA2-46-7;	BPJH01000001-BPJH01000008
KatS3mg096	31.5814		53.07		d__Bacteria;p__Patescibacteria;c__Paceibacteria;o__UBA6257;f__HR35;g__;s__	gen.	N.A.	16	844316	937	0.300335		No	72.54	0	Medium		1	0	1	46	Bacteria;Patescibacteria;Parcubacteria;GW2011-GWA2-46-7;	BPJI01000001-BPJI01000016
KatS3mg097	12.3		45.82		d__Bacteria;p__Patescibacteria;c__Paceibacteria;o__UBA6257;f__HR35;g__;s__	gen.	f__HR35	1	680436	666	0.285211		Yes	72.7	0	Finished		1	0	1	45	Bacteria;Patescibacteria;Parcubacteria;GW2011-GWA2-46-7;	AP024681
KatS3mg098	6.8		43.02		d__Bacteria;p__Patescibacteria;c__Paceibacteria;o__UBA6257;f__UBA9933;g__GWA1-42-9;s__	sp.	g__GWA1-42-9	1	561860	551	0.352857		Yes	72.18	0	Finished		1	0	1	46	Unclassified;	AP024682
KatS3mg099	6.79624		50.02		d__Bacteria;p__Patescibacteria;c__Paceibacteria;o__UBA9983_A;f__J119;g__J119;s__	sp.	N.A.	5	470280	471	0.580176		No	38.01	0	Low		1	0	1	21	Unclassified;	BPJJ01000001-BPJJ01000005
KatS3mg100	10.0081		50.38		d__Bacteria;p__Patescibacteria;c__Paceibacteria;o__UBA9983_A;f__J119;g__J119;s__J119 sp003694545	-	N.A.	7	771783	765	0.556728		No	76.15	8.05	Medium		1	0	1	51	Bacteria;Patescibacteria;Parcubacteria;Candidatus Kaiserbacteria;	BPJK01000001-BPJK01000007
KatS3mg101	5.668		49.52		d__Bacteria;p__Patescibacteria;c__WWE3;o__UBA101185;f__UBA10185;g__UBA8498;s__	sp.	N.A.	18	1038159	1230	0.397139		No	67.95	3.13	Medium		2	1	1	41	Bacteria;Patescibacteria;WWE3;	BPJL01000001-BPJL01000018
KatS3mg102	5.78162		45.34		d__Bacteria;p__Planctomycetota;c__J058;o__J103;f__J103;g__;s__	gen.	N.A.	17	3869397	3047	0.740577		No	85.96	0.59	Medium		1	0	1	44	Bacteria;Planctomycetota;	BPJM01000001-BPJM01000017
KatS3mg104	5.16902		35.63		d__Bacteria;p__Planctomycetota;c__Phycisphaerae;o__Tepidisphaerales;f__Tepidisphaeraceae;g__JACMML01;s__	sp.	N.A.	31	3448357	3315	0.527828		No	92.05	2.27	High		1	1	1	43	Bacteria;Planctomycetota;Phycisphaerae;Phycisphaerales;Phycisphaeraceae;	BPJO01000001-BPJO01000031
KatS3mg105	5.15593		35.09		d__Bacteria;p__Planctomycetota;c__Planctomycetia;o__Gemmatales;f__Gemmataceae;g__;s__	gen.	N.A.	37	6028212	5358	0.565283		No	94.89	0	High		1	1	1	49	Bacteria;Planctomycetota;Planctomycetes;Gemmatales;Gemmataceae;uncultured;	BPJP01000001-BPJP01000037
KatS3mg106	21.934		51.06		d__Bacteria;p__Planctomycetota;c__Planctomycetia;o__Gemmatales;f__Gemmataceae;g__Thermogemmata;s__	sp.	N.A.	32	1110005	893	0.599769		No	20.64	5.99	Low		0	0	0	9	N.A.	BPJQ01000001-BPJQ01000030
KatS3mg107	25.4477		49.83		d__Bacteria;p__Planctomycetota;c__Planctomycetia;o__Gemmatales;f__Gemmataceae;g__Thermogemmata;s__Thermogemmata fonticola	-	N.A.	23	1683747	1384	0.57231		No	30.12	6.43	Low		0	0	0	32	N.A.	BPJR01000001-BPJR01000023
KatS3mg108	22.1		41.26		d__Bacteria;p__Planctomycetota;c__Planctomycetia;o__Isosphaerales;f__Isosphaeraceae;g__;s__	gen.	N.A.	1	4822286	3899	0.665067		No	97.29	0	High		2	2	2	47	Bacteria;Planctomycetota;Planctomycetes;Isosphaerales;Isosphaeraceae;	BPJS01000001-BPJS01000001
KatS3mg109	11.1697		43.75		d__Bacteria;p__Planctomycetota;c__Planctomycetia;o__Pirellulales;f__Pirellulaceae;g__VGZC01;s__	sp.	N.A.	175	3132156	2651	0.587617		No	30.43	2.72	Low		0	0	0	24	N.A.	BPJT01000001-BPJT01000175
KatS3mg110	52.1471		45.78		d__Bacteria;p__Planctomycetota;c__Planctomycetia;o__Pirellulales;f__Pirellulaceae;g__VGZC01;s__	sp.	N.A.	33	6143060	4798	0.593446		No	95.4	4.6	High		1	1	1	48	Bacteria;Planctomycetota;Planctomycetes;Pirellulales;Pirellulaceae;	BPJU01000001-BPJU01000030
KatS3mg111	8.59663		39.06		d__Bacteria;p__Planctomycetota;c__Planctomycetia;o__Pirellulales;f__Pirellulaceae;g__Aureliella;s__	sp.	N.A.	17	5589982	4442	0.58859		No	97.58	5.88	Medium		1	1	1	45	Bacteria;Planctomycetota;Planctomycetes;Pirellulales;Pirellulaceae;	BPJV01000001-BPJV01000017
KatS3mg112	6.72744		48.62		d__Bacteria;p__Planctomycetota;c__Planctomycetia;o__Pirellulales;f__Thermoguttaceae;g__Thermogutta;s__	sp.	N.A.	28	2377444	1984	0.585754		No	58.91	0	Medium		0	1	1	25	N.A.	BPJW01000001-BPJW01000028
KatS3mg113	7.7		43.49		d__Bacteria;p__Planctomycetota;c__Planctomycetia;o__Planctomycetales;f__Planctomycetaceae;g__DSVQ01;s__	sp.	N.A.	2	1441976	1175	0.538471		No	33.43	0	Low		0	0	0	20	N.A.	BPJX01000001-BPJX01000002
KatS3mg114	7.7		42.57		d__Bacteria;p__Planctomycetota;c__Planctomycetia;o__Planctomycetales;f__Planctomycetaceae;g__DSVQ01;s__	sp.	N.A.	1	1748940	1472	0.572832		No	34.77	0	Low		2	0	1	17	Bacteria;Planctomycetota;Planctomycetes;Planctomycetales;	BPJY01000001-BPJY01000001
KatS3mg115	4.16357		59.47		d__Bacteria;p__Poribacteria;c__WGA-4E;o__GCA-2687025;f__GCA-2687025;g__;s__	gen.	N.A.	38	2842580	2756	0.629628		No	71.77	0	Medium		1	1	1	34	Bacteria;	BPJZ01000001-BPJZ01000038
KatS3mg116	33.3889		50.09		d__Bacteria;p__Proteobacteria;c__Alphaproteobacteria;o__Acetobacterales;f__Acetobacteraceae;g__Elioraea;s__Elioraea sp006704265	-	N.A.	2	3920320	3757	0.725373		No	99.25	0	High		1	1	1	46	Bacteria;Proteobacteria;Alphaproteobacteria;Acetobacterales;	BPKA01000001-BPKA01000002
KatS3mg117	24.7		46.84		d__Bacteria;p__Proteobacteria;c__Alphaproteobacteria;o__Geminicoccales;f__Geminicoccaceae;g__;s__	gen.	o__Geminicoccales	1	3762466	3469	0.711932		Yes	98.13	1	Finished		2	0	2	47	Bacteria;Proteobacteria;Alphaproteobacteria;	AP024683
KatS3mg118	5.10273		48.69		d__Bacteria;p__Proteobacteria;c__Alphaproteobacteria;o__Rhodobacterales;f__Rhodobacteraceae;g__J013;s__J013 sp003697125	-	N.A.	14	3727899	3791	0.714598		No	85.93	0.6	Medium		2	1	1	44	Bacteria;Proteobacteria;Alphaproteobacteria;Rhodobacterales;Rhodobacteraceae;	BPKB01000001-BPKB01000014
KatS3mg119	21.8771		53.08		d__Bacteria;p__Proteobacteria;c__Alphaproteobacteria;o__Sphingomonadales;f__Rhodothalassiaceae;g__J084;s__	sp.	N.A.	3	2911476	2521	0.700566		No	97.59	0	High		1	1	1	47	Bacteria;Proteobacteria;Alphaproteobacteria;	BPKC01000001-BPKC01000002
KatS3mg120	7.303		40.65		d__Bacteria;p__Proteobacteria;c__Alphaproteobacteria;o__Sphingomonadales;f__Sphingomonadaceae;g__Erythrobacter;s__Erythrobacter cryptus	-	N.A.	10	2965871	2909	0.678926		No	96.69	0.37	High		1	1	1	45	Bacteria;Proteobacteria;Alphaproteobacteria;Sphingomonadales;Sphingomonadaceae;	BPKD01000001-BPKD01000010
KatS3mg121	7.00608		48.13		d__Bacteria;p__Proteobacteria;c__Gammaproteobacteria;o__HTCC5015;f__HTCC5015;g__;s__	gen.	N.A.	2	1668516	1556	0.70363		No	55.4	0.35	Medium		0	0	0	28	N.A.	BPKE01000001-BPKE01000002
KatS3mg122	8.25069		40.21		d__Bacteria;p__Proteobacteria;c__Gammaproteobacteria;o__Burkholderiales;f__Burkholderiaceae;g__Caldimonas;s__Caldimonas manganoxidans	-	N.A.	15	3594407	3368	0.661202		No	98.29	4.1	High		2	2	2	47	Bacteria;Proteobacteria;Gammaproteobacteria;Burkholderiales;Comamonadaceae;	BPKF01000001-BPKF01000015
KatS3mg123	7.63551		49.66		d__Bacteria;p__Proteobacteria;c__Gammaproteobacteria;o__Burkholderiales;f__UBA6910;g__Pelomicrobium;s__	sp.	N.A.	7	3379044	3418	0.670918		No	95.78	1.7	High		2	2	2	47	Bacteria;Proteobacteria;Gammaproteobacteria;Burkholderiales;	BPKG01000001-BPKG01000007
KatS3mg124	6.60348		51.23		d__Bacteria;p__Proteobacteria;c__Gammaproteobacteria;o__Pseudomonadales;f__Porticoccaceae;g__;s__	gen.	N.A.	10	2647150	2537	0.704379		No	89.77	0.93	Medium		2	2	2	46	Bacteria;Proteobacteria;Gammaproteobacteria;Pseudomonadales;	BPKH01000001-BPKH01000010
KatS3mg125	42.6		47.9		d__Bacteria;p__Proteobacteria;c__Gammaproteobacteria;o__Xanthomonadales;f__;g__;s__	fam.	N.A.	1	2441650	2179	0.675109		No	97.64	0	High		2	2	2	48	Bacteria;Proteobacteria;Gammaproteobacteria;Xanthomonadales;	BPKI01000001-BPKI01000001
KatS3mg126	13.1991		38.86		d__Bacteria;p__Proteobacteria;c__Gammaproteobacteria;o__Xanthomonadales;f__Xanthomonadaceae;g__CAU-1598;s__	sp.	N.A.	9	2836920	2546	0.704278		No	97.25	0	High		1	1	1	46	Bacteria;Proteobacteria;Gammaproteobacteria;Xanthomonadales;	BPKJ01000001-BPKJ01000009
KatS3mg127	14.3201		39.29		d__Bacteria;p__Proteobacteria;c__Gammaproteobacteria;o__Xanthomonadales;f__Xanthomonadaceae;g__Silanimonas;s__	sp.	N.A.	23	2451996	2227	0.701787		No	85.55	1.94	Medium		2	1	1	41	Bacteria;Proteobacteria;Gammaproteobacteria;Xanthomonadales;Xanthomonadaceae;	BPKK01000001-BPKK01000023
KatS3mg128	6.46891		38.56		d__Bacteria;p__Proteobacteria;c__Gammaproteobacteria;o__Xanthomonadales;f__Xanthomonadaceae;g__Silanimonas;s__	sp.	N.A.	37	1459972	1380	0.699044		No	39.62	6.55	Low		2	1	1	20	Bacteria;Proteobacteria;Gammaproteobacteria;Xanthomonadales;Xanthomonadaceae;	BPKL01000001-BPKL01000037
KatS3mg129	10.5757		48.53		d__Bacteria;p__Spirochaetota;c__Leptospirae;o__Leptospirales;f__Leptonemataceae;g__Leptonema;s__	sp.	N.A.	18	3418186	3347	0.261215		No	94.71	3.53	High		2	2	2	37	Bacteria;	BPKM01000001-BPKM01000018
KatS3mg130	5.74231		54.04		d__Bacteria;p__Sumerlaeota;c__Sumerlaeia;o__Sumerlaeales;f__Sumerlaeaceae;g__Sumerlaea;s__Sumerlaea chitinivorans	-	N.A.	10	2630245	2242	0.556795		No	83.94	3.3	Medium		1	1	1	41	Bacteria;	BPKN01000001-BPKN01000010
KatS3mg131	5.74026		62.63		d__Bacteria;p__Tectomicrobia;c__Entotheonellia;o__Entotheonellales;f__;g__;s__	fam.	N.A.	14	3990742	4037	0.668394		No	72.41	0	Medium		1	1	1	35	Bacteria;	BPKO01000001-BPKO01000014
KatS3mg132	5.40478		46.81		d__Bacteria;p__Verrucomicrobiota;c__Verrucomicrobiae;o__Pedosphaerales;f__NGM72-4;g__Limisphaera;s__	sp.	N.A.	6	1129684	944	0.654444		No	26.18	0	Low		0	0	0	13	N.A.	BPKP01000001-BPKP01000006
*Taxonomic novelty: the novelty of taxonomic ranks of our MAGs against the MAGs in the GTDB R207: ord, order level; fam, family level; gen, genus level; species level.
**Additional HQ-MAGs are in italic
***not applicable
