# Supplementary material for: Insights into ecological roles of uncultivated bacteria in Katase hot spring sediment from long-read metagenomics
Source: Front Microbiol. 2022 Nov 3;13:1045931. doi: 10.3389/fmicb.2022.1045931 (PMC9671151; doi:10.3389/fmicb.2022.1045931)
Supplement: Supplementary file 5 [file Table_4.XLSX]

## Sheet: TableS4
Supplementary Table S4. AAI values among HQ-MAGs
	mg001	mg004	mg005	mg006	mg007	mg008	mg009	mg012	mg013	mg015	mg018	mg021	mg022	mg023	mg024	mg025	mg031	mg032	mg033	mg034	mg037	mg039	mg040	mg041	mg049	mg050	mg053	mg055	mg058	mg061	mg063	mg064	mg066	mg067	mg069	mg070	mg072	mg076	mg077	mg081	mg084	mg085	mg088	mg089	mg092	mg094	mg097	mg098	mg104
mg001	100	46.7367	46.2033	46.0318	48.2795	46.1412	45.7423	46.35	45.0711	44.1437	46.0455	44.9846	46.5265	47.86	45.9474	47.83	47.2139	47.2292	47.4643	49.5353	46.7288	45.0028	45.9083	48.4289	47.8326	47.1972	49.8591	46.6579	47.419	47.5639	44.2364	45.31	45.9583	45.8933	47.85	46.9211	48.2806	46.1295	45.8167	51.8269	45.1	46.0389	46.8204	46.5288	46.1071	47.8125	44.8912	46.5396	45.8
mg004	46.7367	100	80.2954	52.2052	51.7785	49.4176	49.2478	49.4059	49.5138	49.2518	49.4796	49.824	50.6737	50.5927	50.3975	49.1549	49.1503	49.5852	50.31	49.4157	50.4535	50.001	50.1017	50.8096	50.3091	50.183	49.7517	50.5037	50.1277	50.1553	49.6184	49.3624	49.5234	49.5651	49.2904	49.1264	49.1425	50.9672	51.3035	50.6061	47.4611	47.9774	47.3014	47.9942	47.2725	46.8609	47.4711	48.1049	49.2051
mg005	46.2033	80.2954	100	52.0359	51.7621	49.1252	49.1997	49.2616	49.2072	49.1203	49.4989	49.4202	50.6006	50.4739	50.2297	49.1171	48.9464	49.5714	49.8995	49.2602	50.2414	49.8672	49.979	50.374	50.3263	50.225	49.6569	50.4141	50.0759	50.0849	49.3793	49.2212	49.7346	49.7348	49.0909	49.0511	48.9959	50.6806	50.9823	50.6086	47.7475	48.0862	48.0871	48.1887	47.7587	46.8553	47.2935	47.9269	49.1468
mg006	46.0318	52.2052	52.0359	100	51.6013	49.2561	49.2252	49.5992	49.9165	49.8725	50.2409	50.7895	50.3548	50.3164	50.6721	49.947	50.6106	50.0504	51.3077	50.1884	51.0201	50.9053	51.3057	51.0311	50.5001	50.0444	50.0353	50.8424	50.2765	50.2133	49.5286	49.4517	50.1305	50.2114	49.4353	49.433	49.6099	51.2766	51.0244	50.8513	48.3378	48.162	48.1808	48.1185	47.915	47.7289	47.8971	48.7911	48.9122
mg007	48.2795	51.7785	51.7621	51.6013	100	49.5388	49.3075	49.4581	49.9378	49.8138	49.8656	50.1689	50.8162	50.5944	49.9636	49.6204	50.0399	49.9355	50.4267	49.9562	50.9813	50.2639	50.3261	51.2066	50.1168	49.9795	49.0067	50.1556	50.3891	50.083	49.5539	49.3901	49.015	49.082	49.3781	49.5467	49.3469	51.1597	51.2905	51.1259	48.0322	48.214	47.5195	48.5614	47.9743	47.5023	47.5529	48.6516	48.567
mg008	46.1412	49.4176	49.1252	49.2561	49.5388	100	56.965	51.0013	52.5612	49.3101	49.0717	49.1925	50.0114	50.0132	49.7499	49.1222	48.8373	49.0218	49.5764	49.5101	49.3576	49.1733	49.675	49.337	49.314	49.4824	48.0923	49.7177	49.1206	49.7513	49.6322	49.4708	48.8243	49.2002	48.5101	48.6415	48.5608	50.382	50.0641	50.0337	48.0167	48.7382	47.6921	48.7657	47.6908	47.3877	47.8371	48.2424	48.0862
mg009	45.7423	49.2478	49.1997	49.2252	49.3075	56.965	100	51.6694	53.3918	48.8276	49.4404	49.7219	50.3727	50.415	49.8049	48.5866	48.9027	49.1053	49.2869	48.7779	49.1046	49.0406	49.5	49.598	50.0654	49.8624	48.3276	49.8207	50.0476	49.8845	50.0132	50.0011	49.0682	49.4024	48.845	48.4712	48.4535	50.8214	50.3126	49.692	48.1724	48.0955	47.281	48.5089	47.0603	47.4481	47.3279	48.8116	48.6806
mg012	46.35	49.4059	49.2616	49.5992	49.4581	51.0013	51.6694	100	52.219	49.6526	49.3789	49.9046	50.0558	49.8795	49.5704	48.8073	48.9387	48.9209	48.6782	48.761	48.9046	48.5132	49.114	50.0186	50.5198	50.2455	49.8303	50.4359	50.4676	50.4281	49.808	49.6403	48.9639	49.2377	49.4987	49.3915	49.4537	49.6819	49.4978	50.2229	47.3976	48.3858	47.243	48.579	47.6339	48.0303	47.4254	48.6253	48.2484
mg013	45.0711	49.5138	49.2072	49.9165	49.9378	52.5612	53.3918	52.219	100	49.3704	49.7758	50.0513	50.8224	50.7727	50.8327	48.5581	48.75	48.6352	48.8913	48.7899	49.0662	48.7794	49.1513	50.225	49.6539	49.5691	49.4108	49.6992	49.7676	50.337	49.8156	49.6342	49.073	49.7097	49.1883	49.3392	48.8692	50.4289	49.824	50.0882	48.0021	47.9215	47.5868	49.055	47.7057	47.5259	47.2939	47.5753	48.2029
mg015	44.1437	49.2518	49.1203	49.8725	49.8138	49.3101	48.8276	49.6526	49.3704	100	52.8686	53.2734	53.3719	53.2092	51.6269	48.9139	49.2414	48.8352	49.3662	49.2719	50.1553	49.7139	49.9505	50.1337	50.1258	49.3349	49.3146	49.6934	50.2427	49.9518	49.3855	49.079	49.4004	50.3182	48.9629	48.8855	49.1038	51.4706	58.246	50.6767	48.2356	48.816	47.7515	48.5074	48.1305	47.1134	47.8369	47.9811	48.6108
mg018	46.0455	49.4796	49.4989	50.2409	49.8656	49.0717	49.4404	49.3789	49.7758	52.8686	100	71.4238	55.9117	55.9737	52.1811	49.3965	48.5886	48.2436	49.5345	48.7169	49.4137	49.0019	49.6189	50.2495	50.2206	50.3932	49.6714	50.7222	50.5674	50.5196	49.8399	49.7178	50.0836	50.1524	49.5455	49.4758	49.7046	50.2177	50.2001	49.8494	48.6679	48.6614	47.1162	48.9144	47.6962	47.214	47.1479	48.1769	48.631
mg021	44.9846	49.824	49.4202	50.7895	50.1689	49.1925	49.7219	49.9046	50.0513	53.2734	71.4238	100	56.3159	56.4516	52.5296	49.4922	48.8265	48.4708	49.6237	48.6763	49.3828	49.3485	49.735	50.8446	50.5579	50.3378	49.8935	50.8345	51.0288	50.5973	49.9677	49.7544	50.401	50.3698	50.0165	49.8529	49.8187	50.62	50.3881	49.8736	48.6929	48.6711	47.1121	49.0754	48.326	47.4714	47.3269	48.4505	48.6733
mg022	46.5265	50.6737	50.6006	50.3548	50.8162	50.0114	50.3727	50.0558	50.8224	53.3719	55.9117	56.3159	100	89.5396	54.2719	49.7309	48.7597	48.7108	49.6194	48.9718	50.1391	49.9667	50.0152	51.1965	51.2261	51.4459	50.1458	51.5746	51.7793	51.5786	50.7733	50.4797	50.9831	50.6735	49.8147	49.8763	49.6145	51.1775	51.3151	50.3681	48.408	49.1884	47.8035	49.045	48.5744	47.0721	47.8387	48.0355	48.9739
mg023	47.86	50.5927	50.4739	50.3164	50.5944	50.0132	50.415	49.8795	50.7727	53.2092	55.9737	56.4516	89.5396	100	54.132	49.1748	48.6848	48.9408	49.3728	48.8571	49.8903	51.209	52.2492	50.8369	51.3558	51.3381	49.9526	53.851	51.8993	51.2475	50.6861	50.3292	50.9211	50.4428	49.7675	49.7086	49.5482	51.0935	51.1101	50.1177	47.806	48.7599	47.6806	49.005	48.5565	46.8614	47.4553	48.0262	48.8952
mg024	45.9474	50.3975	50.2297	50.6721	49.9636	49.7499	49.8049	49.5704	50.8327	51.6269	52.1811	52.5296	54.2719	54.132	100	48.5048	48.9866	48.7361	49.2411	49.1232	50.2357	49.1728	49.5549	49.9826	50.5125	50.7363	50.3496	50.773	50.9742	50.8586	50.1424	50.0211	49.8241	50.2209	48.9016	48.8789	49.0082	50.8805	51.0037	50.0396	47.8048	48.9564	48.2286	48.2601	48.1765	46.874	47.4167	47.9794	48.9098
mg025	47.83	49.1549	49.1171	49.947	49.6204	49.1222	48.5866	48.8073	48.5581	48.9139	49.3965	49.4922	49.7309	49.1748	48.5048	100	52.1458	51.8909	52.6699	52.2617	50.9466	51.1338	51.347	52.8658	49.3606	49.361	48.9168	49.2915	48.9702	49.0759	48.5874	48.1979	49.0967	49.1268	48.7946	48.5333	48.6998	49.8036	49.5512	49.8316	47.616	47.9649	47.674	48.6324	47.974	48.2713	48.1737	48.7151	48.7086
mg031	47.2139	49.1503	48.9464	50.6106	50.0399	48.8373	48.9027	48.9387	48.75	49.2414	48.5886	48.8265	48.7597	48.6848	48.9866	52.1458	100	56.0862	56.0273	55.9652	52.4044	51.5919	51.8969	52.2482	49.4358	49.4615	48.6768	49.327	48.9157	48.7461	48.5295	48.4715	49.4326	49.4351	49.0054	48.7957	48.8623	49.5158	49.229	49.8143	47.9195	48.8165	46.8984	47.6713	46.7495	47.7841	48.1338	48.0482	48.8766
mg032	47.2292	49.5852	49.5714	50.0504	49.9355	49.0218	49.1053	48.9209	48.6352	48.8352	48.2436	48.4708	48.7108	48.9408	48.7361	51.8909	56.0862	100	57.7403	55.4124	52.0385	51.4855	51.9937	52.2684	49.3122	49.2376	48.6195	49.3426	49.1364	48.7847	49.1596	48.8213	49.0713	49.3483	48.8307	49.0103	48.8211	49.4127	49.8748	50.2657	47.7735	48.3145	46.883	47.7253	47.0109	46.6562	47.3982	47.4651	49.1135
mg033	47.4643	50.31	49.8995	51.3077	50.4267	49.5764	49.2869	48.6782	48.8913	49.3662	49.5345	49.6237	49.6194	49.3728	49.2411	52.6699	56.0273	57.7403	100	56.1737	52.6035	51.9961	52.5933	52.9818	49.6223	49.8877	48.9936	49.1646	49.5959	49.7108	49.265	48.7494	49.6734	49.9699	49.2351	49.4209	49.114	50.2865	49.9372	50.3783	48.1782	48.2283	47.0582	48.1089	47.5913	47.1824	47.4493	48.2712	49.133
mg034	49.5353	49.4157	49.2602	50.1884	49.9562	49.5101	48.7779	48.761	48.7899	49.2719	48.7169	48.6763	48.9718	48.8571	49.1232	52.2617	55.9652	55.4124	56.1737	100	52.3829	52.0119	52.245	52.7415	49.3711	49.5476	49.1874	49.4498	49.1532	48.325	49.5838	48.9297	49.1243	49.5246	48.4984	48.4262	48.7526	49.5044	49.289	49.8345	48.1445	48.5488	46.7273	47.6808	48.0094	47.3945	47.4934	47.6794	49.2113
mg037	46.7288	50.4535	50.2414	51.0201	50.9813	49.3576	49.1046	48.9046	49.0662	50.1553	49.4137	49.3828	50.1391	49.8903	50.2357	50.9466	52.4044	52.0385	52.6035	52.3829	100	52.8435	52.9132	52.865	50.215	50.158	49.7245	50.3101	50.0554	49.2394	48.9077	48.9948	50.3172	50.1402	49.1247	48.6309	48.9975	50.7432	51.39	50.757	48.3046	48.6445	47.7327	48.186	48.0958	47.6783	48.1044	48.9966	49.5242
mg039	45.0028	50.001	49.8672	50.9053	50.2639	49.1733	49.0406	48.5132	48.7794	49.7139	49.0019	49.3485	49.9667	51.209	49.1728	51.1338	51.5919	51.4855	51.9961	52.0119	52.8435	100	74.0094	53.1167	49.3378	49.1812	48.9225	49.7133	49.9123	49.3148	49.2772	48.9937	49.3496	49.8779	48.5562	48.7318	48.682	50.5852	50.3232	50.4577	47.5348	48.3068	47.3138	47.6199	47.8096	48.1955	47.5977	48.7269	48.5223
mg040	45.9083	50.1017	49.979	51.3057	50.3261	49.675	49.5	49.114	49.1513	49.9505	49.6189	49.735	50.0152	52.2492	49.5549	51.347	51.8969	51.9937	52.5933	52.245	52.9132	74.0094	100	53.4227	49.3013	49.2028	49.2492	50.281	50.2856	49.6461	49.4136	49.0798	49.6509	50.0674	48.9978	49.0601	49.1326	50.6042	50.1949	50.7018	47.5837	47.8233	47.5909	48.0348	47.6005	47.9881	47.743	48.8577	48.7711
mg041	48.4289	50.8096	50.374	51.0311	51.2066	49.337	49.598	50.0186	50.225	50.1337	50.2495	50.8446	51.1965	50.8369	49.9826	52.8658	52.2482	52.2684	52.9818	52.7415	52.865	53.1167	53.4227	100	50.4269	50.5787	49.5619	50.9892	50.6635	50.2238	49.7618	49.294	49.7802	50.1858	50.3797	50.4139	50.2277	51.2947	50.8172	51.6207	48.586	48.7279	47.4165	49.0476	48.414	48.344	48.4184	48.9389	49.0067
mg049	47.8326	50.3091	50.3263	50.5001	50.1168	49.314	50.0654	50.5198	49.6539	50.1258	50.2206	50.5579	51.2261	51.3558	50.5125	49.3606	49.4358	49.3122	49.6223	49.3711	50.215	49.3378	49.3013	50.4269	100	65.2592	54.8664	53.8048	54.5412	51.1539	50.6627	50.5349	50.0616	49.5329	50.4532	50.531	50.5555	50.4033	49.9434	50.677	47.7025	48.2639	48.3179	48.3494	47.8798	47.6532	47.3941	47.823	49.6078
mg050	47.1972	50.183	50.225	50.0444	49.9795	49.4824	49.8624	50.2455	49.5691	49.3349	50.3932	50.3378	51.4459	51.3381	50.7363	49.361	49.4615	49.2376	49.8877	49.5476	50.158	49.1812	49.2028	50.5787	65.2592	100	54.5209	53.131	54.1123	51.3802	50.8139	50.642	50.3952	49.9829	50.4849	50.4136	50.2421	50.4402	50.308	50.8353	48.1958	48.328	48.1063	48.5833	48.2838	47.8253	47.3699	48.1971	49.9522
mg053	49.8591	49.7517	49.6569	50.0353	49.0067	48.0923	48.3276	49.8303	49.4108	49.3146	49.6714	49.8935	50.1458	49.9526	50.3496	48.9168	48.6768	48.6195	48.9936	49.1874	49.7245	48.9225	49.2492	49.5619	54.8664	54.5209	100	53.1394	53.8568	50.7404	49.8219	49.5689	49.8037	49.1585	50.3532	50.4169	50.312	48.9507	49.1807	49.7156	48.1616	48.2218	47.7267	47.907	47.7212	47.3219	47.5338	48.1174	48.8383
mg055	46.6579	50.5037	50.4141	50.8424	50.1556	49.7177	49.8207	50.4359	49.6992	49.6934	50.7222	50.8345	51.5746	53.851	50.773	49.2915	49.327	49.3426	49.1646	49.4498	50.3101	49.7133	50.281	50.9892	53.8048	53.131	53.1394	100	61.8577	52.6833	51.3594	51.1112	50.6375	50.6578	50.3736	50.1146	50.1773	50.573	50.5197	50.6403	48.4778	48.2675	47.824	48.7418	47.9683	47.6853	47.5696	48.5113	49.1443
mg058	47.419	50.1277	50.0759	50.2765	50.3891	49.1206	50.0476	50.4676	49.7676	50.2427	50.5674	51.0288	51.7793	51.8993	50.9742	48.9702	48.9157	49.1364	49.5959	49.1532	50.0554	49.9123	50.2856	50.6635	54.5412	54.1123	53.8568	61.8577	100	52.2881	51.3646	50.9814	50.7543	50.4314	50.1392	50.1409	50.2549	50.013	50.6114	50.6369	47.8344	47.9096	47.757	48.3566	48.4365	48.3569	47.6235	47.8633	49.2564
mg061	47.5639	50.1553	50.0849	50.2133	50.083	49.7513	49.8845	50.4281	50.337	49.9518	50.5196	50.5973	51.5786	51.2475	50.8586	49.0759	48.7461	48.7847	49.7108	48.325	49.2394	49.3148	49.6461	50.2238	51.1539	51.3802	50.7404	52.6833	52.2881	100	52.959	52.4456	49.6706	50.3724	49.5584	49.4124	49.4265	50.6305	50.3937	50.2053	48.08	48.4908	47.9805	49.3065	48.0259	47.053	47.1366	48.5275	48.2118
mg063	44.2364	49.6184	49.3793	49.5286	49.5539	49.6322	50.0132	49.808	49.8156	49.3855	49.8399	49.9677	50.7733	50.6861	50.1424	48.5874	48.5295	49.1596	49.265	49.5838	48.9077	49.2772	49.4136	49.7618	50.6627	50.8139	49.8219	51.3594	51.3646	52.959	100	85.8525	49.9154	49.9667	48.8002	48.915	48.9253	50.4254	50.4402	50.1233	47.9729	47.8316	47.5194	49.2034	48.8636	48.0877	47.6731	48.5011	48.443
mg064	45.31	49.3624	49.2212	49.4517	49.3901	49.4708	50.0011	49.6403	49.6342	49.079	49.7178	49.7544	50.4797	50.3292	50.0211	48.1979	48.4715	48.8213	48.7494	48.9297	48.9948	48.9937	49.0798	49.294	50.5349	50.642	49.5689	51.1112	50.9814	52.4456	85.8525	100	49.8842	49.5797	48.5167	48.6311	48.6945	50.2191	49.9269	49.4186	47.6691	47.0339	47.0324	48.475	47.9803	47.2284	46.79	47.2016	48.1689
mg066	45.9583	49.5234	49.7346	50.1305	49.015	48.8243	49.0682	48.9639	49.073	49.4004	50.0836	50.401	50.9831	50.9211	49.8241	49.0967	49.4326	49.0713	49.6734	49.1243	50.3172	49.3496	49.6509	49.7802	50.0616	50.3952	49.8037	50.6375	50.7543	49.6706	49.9154	49.8842	100	62.7275	49.2229	49.5116	49.4047	50	50.0995	49.5061	47.7247	48.4313	47.7781	47.9564	47.5848	48.0303	46.8699	47.6799	49.1786
mg067	45.8933	49.5651	49.7348	50.2114	49.082	49.2002	49.4024	49.2377	49.7097	50.3182	50.1524	50.3698	50.6735	50.4428	50.2209	49.1268	49.4351	49.3483	49.9699	49.5246	50.1402	49.8779	50.0674	50.1858	49.5329	49.9829	49.1585	50.6578	50.4314	50.3724	49.9667	49.5797	62.7275	100	49.2831	49.3525	49.1631	50.0828	50.3454	49.944	47.6735	48.4851	47.36	48.1444	48.1761	48.2932	47.641	48.3226	49.3347
mg069	47.85	49.2904	49.0909	49.4353	49.3781	48.5101	48.845	49.4987	49.1883	48.9629	49.5455	50.0165	49.8147	49.7675	48.9016	48.7946	49.0054	48.8307	49.2351	48.4984	49.1247	48.5562	48.9978	50.3797	50.4532	50.4849	50.3532	50.3736	50.1392	49.5584	48.8002	48.5167	49.2229	49.2831	100	85.2933	87.6081	49.2323	49.4037	50.1665	47.3747	47.4208	47.1181	47.8481	47.2668	48.1048	46.9373	47.5557	48.6316
mg070	46.9211	49.1264	49.0511	49.433	49.5467	48.6415	48.4712	49.3915	49.3392	48.8855	49.4758	49.8529	49.8763	49.7086	48.8789	48.5333	48.7957	49.0103	49.4209	48.4262	48.6309	48.7318	49.0601	50.4139	50.531	50.4136	50.4169	50.1146	50.1409	49.4124	48.915	48.6311	49.5116	49.3525	85.2933	100	84.9933	49.1473	49.2147	50.0333	47.2207	47.447	47.2245	47.6726	46.8679	46.8515	46.7816	47.6063	48.1098
mg072	48.2806	49.1425	48.9959	49.6099	49.3469	48.5608	48.4535	49.4537	48.8692	49.1038	49.7046	49.8187	49.6145	49.5482	49.0082	48.6998	48.8623	48.8211	49.114	48.7526	48.9975	48.682	49.1326	50.2277	50.5555	50.2421	50.312	50.1773	50.2549	49.4265	48.9253	48.6945	49.4047	49.1631	87.6081	84.9933	100	49.3445	49.3508	49.9761	47.1633	47.361	46.8828	47.1752	46.8264	48.0484	47.2048	47.3283	48.7728
mg076	46.1295	50.9672	50.6806	51.2766	51.1597	50.382	50.8214	49.6819	50.4289	51.4706	50.2177	50.62	51.1775	51.0935	50.8805	49.8036	49.5158	49.4127	50.2865	49.5044	50.7432	50.5852	50.6042	51.2947	50.4033	50.4402	48.9507	50.573	50.013	50.6305	50.4254	50.2191	50	50.0828	49.2323	49.1473	49.3445	100	60.1439	51.722	47.3529	48.7247	47.7971	47.9828	47.9601	47.7971	47.6308	48.4183	48.9695
mg077	45.8167	51.3035	50.9823	51.0244	51.2905	50.0641	50.3126	49.4978	49.824	58.246	50.2001	50.3881	51.3151	51.1101	51.0037	49.5512	49.229	49.8748	49.9372	49.289	51.39	50.3232	50.1949	50.8172	49.9434	50.308	49.1807	50.5197	50.6114	50.3937	50.4402	49.9269	50.0995	50.3454	49.4037	49.2147	49.3508	60.1439	100	51.2356	47.482	47.8541	47.1061	48.146	48.0808	47.7159	47.8716	48.1781	48.9478
mg081	51.8269	50.6061	50.6086	50.8513	51.1259	50.0337	49.692	50.2229	50.0882	50.6767	49.8494	49.8736	50.3681	50.1177	50.0396	49.8316	49.8143	50.2657	50.3783	49.8345	50.757	50.4577	50.7018	51.6207	50.677	50.8353	49.7156	50.6403	50.6369	50.2053	50.1233	49.4186	49.5061	49.944	50.1665	50.0333	49.9761	51.722	51.2356	100	48.3029	48.347	47.749	48.4264	47.9262	48.0315	47.8433	48.0415	49.2084
mg084	45.1	47.4611	47.7475	48.3378	48.0322	48.0167	48.1724	47.3976	48.0021	48.2356	48.6679	48.6929	48.408	47.806	47.8048	47.616	47.9195	47.7735	48.1782	48.1445	48.3046	47.5348	47.5837	48.586	47.7025	48.1958	48.1616	48.4778	47.8344	48.08	47.9729	47.6691	47.7247	47.6735	47.3747	47.2207	47.1633	47.3529	47.482	48.3029	100	48.77	46.8794	47.7379	47.7378	46.961	46.0175	47.6231	47.1279
mg085	46.0389	47.9774	48.0862	48.162	48.214	48.7382	48.0955	48.3858	47.9215	48.816	48.6614	48.6711	49.1884	48.7599	48.9564	47.9649	48.8165	48.3145	48.2283	48.5488	48.6445	48.3068	47.8233	48.7279	48.2639	48.328	48.2218	48.2675	47.9096	48.4908	47.8316	47.0339	48.4313	48.4851	47.4208	47.447	47.361	48.7247	47.8541	48.347	48.77	100	46.8135	47.5267	47.4264	47.8219	45.9918	47.4457	48.7363
mg088	46.8204	47.3014	48.0871	48.1808	47.5195	47.6921	47.281	47.243	47.5868	47.7515	47.1162	47.1121	47.8035	47.6806	48.2286	47.674	46.8984	46.883	47.0582	46.7273	47.7327	47.3138	47.5909	47.4165	48.3179	48.1063	47.7267	47.824	47.757	47.9805	47.5194	47.0324	47.7781	47.36	47.1181	47.2245	46.8828	47.7971	47.1061	47.749	46.8794	46.8135	100	51.4919	50.3984	46.8448	47.279	48.5578	47.361
mg089	46.5288	47.9942	48.1887	48.1185	48.5614	48.7657	48.5089	48.579	49.055	48.5074	48.9144	49.0754	49.045	49.005	48.2601	48.6324	47.6713	47.7253	48.1089	47.6808	48.186	47.6199	48.0348	49.0476	48.3494	48.5833	47.907	48.7418	48.3566	49.3065	49.2034	48.475	47.9564	48.1444	47.8481	47.6726	47.1752	47.9828	48.146	48.4264	47.7379	47.5267	51.4919	100	51.3413	46.8248	47.1	48.2897	47.771
mg092	46.1071	47.2725	47.7587	47.915	47.9743	47.6908	47.0603	47.6339	47.7057	48.1305	47.6962	48.326	48.5744	48.5565	48.1765	47.974	46.7495	47.0109	47.5913	48.0094	48.0958	47.8096	47.6005	48.414	47.8798	48.2838	47.7212	47.9683	48.4365	48.0259	48.8636	47.9803	47.5848	48.1761	47.2668	46.8679	46.8264	47.9601	48.0808	47.9262	47.7378	47.4264	50.3984	51.3413	100	47.5641	47.9146	48.0634	47.3322
mg094	47.8125	46.8609	46.8553	47.7289	47.5023	47.3877	47.4481	48.0303	47.5259	47.1134	47.214	47.4714	47.0721	46.8614	46.874	48.2713	47.7841	46.6562	47.1824	47.3945	47.6783	48.1955	47.9881	48.344	47.6532	47.8253	47.3219	47.6853	48.3569	47.053	48.0877	47.2284	48.0303	48.2932	48.1048	46.8515	48.0484	47.7971	47.7159	48.0315	46.961	47.8219	46.8448	46.8248	47.5641	100	56.1402	50.3915	46.5033
mg097	44.8912	47.4711	47.2935	47.8971	47.5529	47.8371	47.3279	47.4254	47.2939	47.8369	47.1479	47.3269	47.8387	47.4553	47.4167	48.1737	48.1338	47.3982	47.4493	47.4934	48.1044	47.5977	47.743	48.4184	47.3941	47.3699	47.5338	47.5696	47.6235	47.1366	47.6731	46.79	46.8699	47.641	46.9373	46.7816	47.2048	47.6308	47.8716	47.8433	46.0175	45.9918	47.279	47.1	47.9146	56.1402	100	49.8133	46.3722
mg098	46.5396	48.1049	47.9269	48.7911	48.6516	48.2424	48.8116	48.6253	47.5753	47.9811	48.1769	48.4505	48.0355	48.0262	47.9794	48.7151	48.0482	47.4651	48.2712	47.6794	48.9966	48.7269	48.8577	48.9389	47.823	48.1971	48.1174	48.5113	47.8633	48.5275	48.5011	47.2016	47.6799	48.3226	47.5557	47.6063	47.3283	48.4183	48.1781	48.0415	47.6231	47.4457	48.5578	48.2897	48.0634	50.3915	49.8133	100	47.1634
mg104	45.8	49.2051	49.1468	48.9122	48.567	48.0862	48.6806	48.2484	48.2029	48.6108	48.631	48.6733	48.9739	48.8952	48.9098	48.7086	48.8766	49.1135	49.133	49.2113	49.5242	48.5223	48.7711	49.0067	49.6078	49.9522	48.8383	49.1443	49.2564	48.2118	48.443	48.1689	49.1786	49.3347	48.6316	48.1098	48.7728	48.9695	48.9478	49.2084	47.1279	48.7363	47.361	47.771	47.3322	46.5033	46.3722	47.1634	100
mg105	47.0588	49.5639	49.4155	49.7199	49.0499	48.5307	48.8564	48.7815	48.3701	50.2958	48.1639	48.8654	49.6251	49.4477	49.1362	48.4753	48.9169	49.2632	49.5821	48.7004	49.9198	49.1174	49.5973	49.8059	49.4936	50.0929	48.7951	49.5483	49.6304	49.0271	48.8688	48.8799	49.5733	49.1574	48.2496	48.2697	48.3963	49.9691	49.7887	49.8012	47.1562	47.602	47.2203	47.1823	47.3835	47.5132	47.5713	48.126	51.0741
mg108	48.8206	50.1665	50.1884	49.4885	49.5839	48.7198	48.6028	48.6746	48.8713	49.8113	48.8783	48.8246	49.9163	49.7263	49.3089	48.8143	48.4742	49.2708	49.4914	48.8834	49.8457	49.1145	49.2792	50.2436	49.5642	49.8467	49.0835	49.8132	49.953	49.4751	49.4709	48.9948	48.9596	49.7504	48.1459	48.1183	48.3579	50.2665	49.6185	49.5796	47.1111	47.9553	47.1047	47.5942	46.7406	47.3981	47.0458	47.7282	50.5738
mg110	50.4083	50.0078	49.9313	49.33	49.6707	49.2268	48.789	48.4716	49.0251	49.8324	48.8549	49.0046	49.8971	49.8575	49.7497	48.8664	48.8417	49.3698	49.7938	48.5451	49.842	49.1536	49.4906	50.1837	49.5186	50.0096	48.289	49.3082	49.2502	49.0687	48.8597	48.5144	49.3566	49.6511	48.5732	48.7233	48.7938	50.4113	50.1044	50.18	46.9196	47.4972	46.9828	48.1225	46.408	47.0741	46.7742	47.388	50.5475
mg116	43.9417	49.106	49.135	49.9109	49.7274	48.5256	48.4079	48.6391	48.8026	49.1386	48.7709	48.6828	49.2321	48.9253	49.0994	49.248	49.1418	48.9472	49.6572	49.3409	49.6913	49.2488	49.2759	49.3105	49.2984	48.7692	48.5087	49.4206	49.3719	48.6361	48.4493	48.3591	49.0847	49.5336	48.8447	48.6593	48.8555	50.4177	50.0564	49.5119	48.3023	48.8412	46.7944	47.4306	47.9932	48.7767	47.8122	47.6493	48.6887
mg117	44.9857	49.657	49.275	50.0389	49.7965	48.7031	48.5951	48.9434	48.8972	48.8616	48.6923	49.0014	49.0692	49.0685	48.9891	49.3372	49.4701	49.502	50.1115	49.9437	49.9988	49.4842	49.3261	49.9918	49.1956	49.3248	49.0089	49.6548	49.4793	48.8633	49.0302	48.8697	49.6607	49.8603	48.914	48.8985	48.9874	50.4839	50.3398	49.7483	48.0157	48.3645	47.1476	47.9919	47.4862	48.5723	47.4034	48.022	48.6244
mg119	45.0472	49.9169	49.8026	50.4112	50.0394	49.258	48.94	49.1636	49.0775	49.3381	49.0487	49.2832	49.3246	49.3265	49.5367	49.7068	49.9668	49.5466	50.5815	50.449	50.3318	50.0513	49.935	50.1634	49.4041	49.1201	48.5301	49.5494	49.3751	49.2302	49.2826	48.9149	49.0244	49.516	48.5463	48.8057	48.9085	50.3984	50.2154	50.0541	48.6174	48.8536	47.0812	47.873	47.8624	48.8888	47.7473	47.7701	48.5872
mg120	48.6	48.9238	48.5742	49.2783	48.9324	48.1072	48.1595	47.707	48.3554	48.3594	48.4768	48.6126	48.9336	48.989	48.7796	48.733	49.025	48.8946	49.5371	49.1989	49.0447	48.6044	48.6604	48.9497	48.4592	48.2795	47.6997	48.5316	48.5194	47.8549	48.1946	47.8965	48.6587	48.9879	48.194	48.1194	48.1691	49.6317	49.6672	48.8576	47.2391	48.6233	46.6486	47.4837	46.942	48.1674	47.143	47.2125	48.2125
mg122	44.9136	49.6356	49.3864	49.7465	49.5576	48.4331	48.6837	48.8173	48.3384	48.2958	48.5227	48.7463	48.5994	49.0391	48.7592	48.782	49.5935	49.3629	49.7048	49.5782	49.4604	48.7162	49.2159	49.4288	49.1718	49.0834	48.7671	49.4518	48.9339	48.1391	48.7122	48.2339	49.8666	49.9335	49.5477	49.413	49.875	50.1176	50.256	49.0531	47.0691	47.8835	47.028	48.0985	47.9407	47.604	47.1046	47.876	48.6133
mg123	46.1525	49.9687	49.9122	50.3102	49.7158	48.7	48.959	49.0088	48.5517	48.9414	49.1696	49.3881	49.1887	49.2637	49.3963	48.8032	49.2774	49.7532	49.827	49.4206	49.4218	49.0698	49.66	50.0997	49.5128	49.7364	48.9757	49.6175	49.5063	49.1286	48.9577	48.6975	50.2997	50.2095	49.3166	49.3548	49.4864	50.8067	51.0775	50.1822	47.4346	47.7779	47.475	47.4504	47.8918	47.7812	46.8426	47.829	49.0202
mg125	45.6273	49.819	49.5496	50.0642	50.1548	49.1371	48.9072	49.2646	49.3185	49.5169	49.1468	49.6617	49.1171	48.9749	49.1947	49.3644	49.2881	49.0454	49.9493	49.4702	49.7753	49.6687	50.1309	50.3686	49.4783	49.849	48.7279	49.1899	49.3967	49.2858	48.7714	48.6897	48.9637	49.6513	49.6552	49.4876	49.7518	50.4995	50.2348	49.7232	47.7078	48.3453	47.3074	47.8453	48.2049	48.5582	47.8663	47.737	48.8599
mg126	43.4923	49.2794	49.2175	49.969	49.7053	48.5015	48.5715	48.8671	48.6057	48.4432	48.8012	49.1746	48.8323	48.708	48.8255	48.7606	49.4569	49.3487	50.0372	49.5974	49.6732	49.3198	49.3591	49.6628	48.7178	49.0079	48.5014	48.8698	49.0758	48.685	48.398	47.9532	49.3345	49.55	49.3452	49.1139	49.3025	50.2438	49.706	49.405	46.874	47.645	46.6343	47.7928	47.9266	47.3149	46.8022	47.2447	48.7546
mg129	45.819	50.3727	50.6185	49.9797	50.131	49.2768	49.8643	49.7949	49.0163	49.477	49.3737	49.8751	50.1173	49.9225	49.8064	49.6583	49.9728	50.4422	51.4571	50.6578	50.7437	49.617	49.7095	50.1618	49.4431	49.5352	49.5004	49.8368	49.579	49.2909	49.9122	49.6603	49.8	49.8215	48.8918	48.849	48.8888	50.3809	50.2783	50.2664	48.6727	48.0725	48.0431	48.4275	48.3043	48.2571	48.2568	49.3462	48.735
[truncated: 12 more columns]
