# Supplementary material for: Insights into ecological roles of uncultivated bacteria in Katase hot spring sediment from long-read metagenomics
Source: Front Microbiol. 2022 Nov 3;13:1045931. doi: 10.3389/fmicb.2022.1045931 (PMC9671151; doi:10.3389/fmicb.2022.1045931)
Supplement: Supplementary file 6 [file Table_5.XLSX]

## Sheet: TableS5
Supplementary Table S5. Gene context of the 130 MAGs
		Complex carbon degradation																		C1 metabolism						Carbon fixation								Nitrogen cycling									Sulfur cycling				Hydrogenases
		Cellulose degrading	Cellulose degrading	Cellulose degrading	Hemicullulose debranching	Hemicullulose debranching	Hemicullulose debranching	Endohemicellulases	Endohemicellulases	Other oligosaccharide degrading	Other oligosaccharide degrading	Other oligosaccharide degrading	Amylolytic enzymes	Amylolytic enzymes	Amylolytic enzymes	Amylolytic enzymes	Chitin degrading	Chitin degrading		Methanol oxidation	Methyl amine -> formaldehyde	Formaldehyde oxidation	Formate oxidation	Aerobic CO oxidation		CBB cycle - Rubisco (Form I)	CBB cycle - Rubisco (Form II)	3 Hydroxypropionate cycle	3HP/4HB	DC/4-HB	Wood Ljungdahl pathway	Reverse TCA cycle		Ammonia oxidation	N2 fixation	Nitrite oxidation	Nitrate reduction	Nitrite reduction to ammonia	Nitrite reduction	Nitric oxide reduction	Nitrous oxide reduction		Sulfide oxidation	Sulfur oxidation	Thiosulfate oxidation		FeFe hydrogenase	FeFe hydrogenase	FeFe hydrogenase
MAG ID	MAG Quality	cellobiosidase	cellulase	beta-glucosidase	arabinosidase	beta-glucuronidase	alpha-L-rhamnosidase	mannan endo-1,4-beta-mannosidase	alpha-D-xyloside xylohydrolase	beta-xylosidase	beta-mannosidase	beta-galactosidase	alpha-amylase	glucoamylase	pullulanase	isoamylase	chitiniase	hexosaminidase		mxaF or mdh	mauAB	fdhA||fghA||frmA||mycoS_dep_FDH||fae	fdoG||fdwB||fdoH||fdhAB	coxS||coxM||coxL		Form I	Form II	mcr||K14469	K14466||K18861	K18861||4hbl	cdhD||cdhE||cooS	aclAB		amoABC	anfDKG||nifDK||vnfDKG||nifH	nxrAB	napAB||narGH	nrfADH||nirBD	nirKS||octR	norBC	nosDZ		fccB||sqr	sdo||sor	soxBCY		fefe-group-a13	fefe-group-a2	fefe-group-a4
KatS3mg001	High	Absent	Absent	Absent	Absent	Absent	Absent	Absent	Absent	Absent	Absent	Absent	Absent	Absent	Absent	Absent	Absent	Absent		Absent	Absent	Absent	Absent	Absent		Absent	Absent	Absent	Absent	Absent	Absent	Absent		Absent	Absent	Absent	Absent	Absent	Absent	Absent	Absent		Absent	Absent	Absent		Absent	Absent	Absent
KatS3mg002	Medium	Absent	Absent	Absent	Absent	Absent	Absent	Absent	Absent	Absent	Absent	Absent	Present	Absent	Absent	Absent	Absent	Absent		Absent	Absent	Absent	Absent	Absent		Absent	Absent	Absent	Absent	Absent	Absent	Absent		Absent	Absent	Absent	Absent	Absent	Absent	Absent	Absent		Absent	Absent	Absent		Absent	Absent	Absent
KatS3mg003	Medium	Absent	Absent	Absent	Absent	Absent	Absent	Absent	Absent	Absent	Absent	Absent	Absent	Absent	Absent	Absent	Absent	Absent		Absent	Absent	Absent	Absent	Absent		Absent	Absent	Absent	Absent	Absent	Absent	Absent		Present	Absent	Absent	Absent	Absent	Absent	Absent	Absent		Absent	Present	Absent		Absent	Absent	Absent
KatS3mg004	High	Absent	Absent	Present	Present	Absent	Present	Absent	Absent	Absent	Absent	Present	Absent	Absent	Absent	Absent	Absent	Present		Absent	Absent	Absent	Absent	Absent		Absent	Absent	Absent	Absent	Absent	Absent	Absent		Absent	Absent	Absent	Present	Present	Absent	Present	Absent		Present	Present	Absent		Absent	Absent	Absent
KatS3mg005	High	Absent	Absent	Present	Present	Absent	Present	Absent	Absent	Present	Present	Present	Absent	Absent	Absent	Absent	Absent	Present		Absent	Absent	Absent	Present	Absent		Absent	Absent	Absent	Absent	Absent	Absent	Absent		Absent	Absent	Present	Present	Present	Absent	Present	Absent		Present	Present	Absent		Absent	Absent	Absent
KatS3mg006	High	Absent	Absent	Absent	Absent	Absent	Absent	Absent	Absent	Absent	Absent	Absent	Absent	Present	Absent	Absent	Absent	Present		Absent	Absent	Absent	Absent	Present		Absent	Absent	Absent	Absent	Absent	Absent	Absent		Absent	Absent	Absent	Absent	Absent	Absent	Present	Absent		Present	Present	Absent		Absent	Absent	Absent
KatS3mg007	Finished	Absent	Absent	Present	Absent	Absent	Absent	Absent	Absent	Absent	Absent	Absent	Absent	Absent	Absent	Absent	Absent	Absent		Absent	Absent	Absent	Absent	Absent		Absent	Absent	Absent	Absent	Absent	Absent	Absent		Absent	Absent	Absent	Present	Present	Present	Present	Absent		Absent	Absent	Absent		Absent	Absent	Absent
KatS3mg008	High	Absent	Absent	Present	Absent	Absent	Absent	Absent	Absent	Absent	Absent	Absent	Absent	Absent	Absent	Absent	Absent	Absent		Absent	Absent	Absent	Absent	Absent		Absent	Absent	Absent	Absent	Absent	Absent	Absent		Absent	Absent	Absent	Absent	Absent	Absent	Absent	Absent		Absent	Present	Absent		Absent	Absent	Absent
KatS3mg009	High	Absent	Absent	Present	Present	Absent	Absent	Absent	Absent	Absent	Absent	Present	Absent	Absent	Absent	Absent	Absent	Absent		Absent	Absent	Present	Absent	Present		Absent	Absent	Absent	Absent	Absent	Absent	Absent		Absent	Absent	Absent	Absent	Present	Absent	Absent	Absent		Absent	Present	Absent		Absent	Absent	Absent
KatS3mg010	Low	Absent	Absent	Present	Absent	Absent	Absent	Absent	Absent	Absent	Absent	Present	Absent	Absent	Absent	Absent	Absent	Absent		Absent	Absent	Present	Absent	Present		Absent	Absent	Absent	Absent	Absent	Absent	Absent		Absent	Absent	Absent	Absent	Absent	Absent	Absent	Absent		Absent	Absent	Absent		Absent	Absent	Absent
KatS3mg011	Medium	Absent	Absent	Present	Absent	Absent	Absent	Absent	Absent	Absent	Absent	Absent	Present	Absent	Absent	Present	Absent	Absent		Absent	Absent	Absent	Absent	Present		Absent	Absent	Absent	Absent	Absent	Absent	Absent		Absent	Absent	Absent	Absent	Absent	Absent	Absent	Absent		Absent	Absent	Absent		Absent	Absent	Absent
KatS3mg012	High	Absent	Absent	Absent	Absent	Absent	Absent	Absent	Absent	Absent	Absent	Absent	Absent	Absent	Absent	Present	Absent	Absent		Absent	Absent	Present	Present	Present		Absent	Absent	Absent	Absent	Absent	Absent	Absent		Absent	Absent	Present	Absent	Absent	Absent	Absent	Absent		Absent	Absent	Absent		Absent	Absent	Absent
KatS3mg013	High	Absent	Absent	Absent	Absent	Absent	Absent	Absent	Absent	Absent	Absent	Absent	Absent	Absent	Absent	Absent	Absent	Absent		Absent	Absent	Absent	Absent	Present		Absent	Absent	Absent	Absent	Absent	Absent	Absent		Absent	Absent	Absent	Absent	Absent	Absent	Absent	Present		Absent	Absent	Absent		Absent	Absent	Absent
KatS3mg014	Medium	Absent	Absent	Absent	Absent	Absent	Absent	Absent	Absent	Absent	Absent	Absent	Absent	Absent	Absent	Absent	Absent	Absent		Absent	Absent	Absent	Present	Present		Absent	Absent	Absent	Absent	Absent	Absent	Absent		Absent	Absent	Present	Absent	Absent	Absent	Absent	Present		Absent	Absent	Absent		Absent	Absent	Absent
KatS3mg015	High	Absent	Absent	Absent	Absent	Absent	Present	Absent	Absent	Absent	Absent	Absent	Absent	Absent	Absent	Absent	Absent	Present		Absent	Absent	Absent	Absent	Absent		Absent	Absent	Absent	Absent	Absent	Absent	Absent		Absent	Absent	Absent	Absent	Absent	Absent	Absent	Absent		Absent	Absent	Absent		Absent	Absent	Absent
KatS3mg016	Medium	Absent	Absent	Present	Present	Absent	Present	Absent	Absent	Absent	Absent	Absent	Absent	Absent	Absent	Absent	Absent	Present		Absent	Absent	Absent	Absent	Absent		Absent	Absent	Absent	Absent	Absent	Absent	Absent		Absent	Absent	Absent	Absent	Absent	Absent	Absent	Present		Absent	Absent	Absent		Absent	Absent	Absent
KatS3mg017	Low	Absent	Absent	Absent	Absent	Absent	Absent	Absent	Absent	Absent	Absent	Absent	Absent	Absent	Absent	Absent	Absent	Present		Absent	Absent	Absent	Absent	Absent		Absent	Absent	Absent	Absent	Absent	Absent	Absent		Absent	Absent	Absent	Absent	Absent	Absent	Absent	Absent		Absent	Absent	Absent		Absent	Absent	Absent
KatS3mg018	Finished	Absent	Absent	Present	Present	Absent	Present	Absent	Absent	Absent	Absent	Absent	Absent	Absent	Absent	Absent	Absent	Present		Absent	Absent	Absent	Absent	Absent		Absent	Absent	Absent	Absent	Absent	Absent	Absent		Absent	Absent	Absent	Absent	Absent	Absent	Absent	Present		Absent	Absent	Absent		Absent	Absent	Absent
KatS3mg019	Medium	Absent	Absent	Present	Absent	Absent	Present	Absent	Absent	Absent	Absent	Absent	Absent	Absent	Absent	Absent	Absent	Absent		Absent	Absent	Absent	Absent	Absent		Absent	Absent	Absent	Absent	Absent	Absent	Absent		Absent	Absent	Absent	Absent	Absent	Absent	Absent	Present		Absent	Absent	Absent		Absent	Absent	Absent
KatS3mg020	Low	Absent	Absent	Present	Absent	Absent	Present	Absent	Absent	Absent	Absent	Absent	Absent	Absent	Absent	Absent	Absent	Absent		Absent	Absent	Absent	Absent	Absent		Absent	Absent	Absent	Absent	Absent	Absent	Absent		Absent	Absent	Absent	Absent	Absent	Absent	Absent	Absent		Absent	Absent	Absent		Absent	Absent	Absent
KatS3mg021	High	Absent	Absent	Present	Present	Absent	Present	Absent	Absent	Absent	Absent	Absent	Absent	Absent	Absent	Absent	Absent	Present		Absent	Absent	Absent	Absent	Absent		Absent	Absent	Absent	Absent	Absent	Absent	Absent		Absent	Absent	Absent	Absent	Absent	Absent	Absent	Present		Absent	Absent	Absent		Absent	Absent	Absent
KatS3mg022	High	Absent	Absent	Present	Present	Absent	Present	Present	Present	Absent	Present	Present	Present	Present	Absent	Absent	Absent	Present		Absent	Absent	Absent	Absent	Absent		Absent	Absent	Absent	Absent	Absent	Absent	Absent		Absent	Absent	Absent	Absent	Present	Present	Present	Absent		Absent	Absent	Absent		Absent	Absent	Absent
KatS3mg023	High	Absent	Absent	Present	Present	Absent	Present	Present	Present	Absent	Present	Present	Absent	Present	Absent	Absent	Absent	Present		Absent	Absent	Absent	Absent	Absent		Absent	Absent	Absent	Absent	Absent	Absent	Absent		Absent	Absent	Absent	Absent	Present	Present	Present	Absent		Absent	Absent	Absent		Absent	Absent	Absent
KatS3mg024	Finished	Absent	Absent	Present	Present	Absent	Present	Present	Absent	Absent	Present	Absent	Absent	Absent	Absent	Absent	Absent	Present		Absent	Absent	Absent	Present	Absent		Absent	Absent	Absent	Absent	Absent	Absent	Absent		Absent	Absent	Absent	Absent	Present	Absent	Present	Absent		Absent	Absent	Absent		Present	Absent	Absent
KatS3mg025	High	Absent	Absent	Absent	Absent	Absent	Absent	Absent	Absent	Absent	Absent	Absent	Present	Absent	Absent	Absent	Absent	Present		Absent	Absent	Absent	Absent	Absent		Absent	Absent	Absent	Absent	Absent	Absent	Absent		Absent	Absent	Absent	Absent	Absent	Absent	Absent	Absent		Absent	Absent	Absent		Absent	Absent	Absent
KatS3mg026	Medium	Absent	Absent	Absent	Absent	Absent	Absent	Absent	Absent	Absent	Absent	Absent	Present	Absent	Absent	Absent	Absent	Present		Absent	Absent	Absent	Absent	Absent		Absent	Absent	Absent	Absent	Absent	Absent	Absent		Absent	Absent	Absent	Absent	Absent	Absent	Absent	Absent		Absent	Absent	Absent		Absent	Absent	Absent
KatS3mg027	Medium	Absent	Absent	Absent	Absent	Absent	Absent	Absent	Absent	Absent	Absent	Absent	Absent	Absent	Absent	Absent	Absent	Present		Absent	Absent	Absent	Absent	Absent		Absent	Absent	Absent	Absent	Absent	Absent	Absent		Absent	Absent	Absent	Present	Absent	Absent	Absent	Present		Absent	Present	Absent		Absent	Absent	Absent
KatS3mg028	Medium	Absent	Absent	Absent	Absent	Absent	Absent	Absent	Absent	Absent	Absent	Absent	Absent	Absent	Absent	Absent	Absent	Absent		Absent	Absent	Absent	Absent	Absent		Absent	Absent	Absent	Absent	Absent	Absent	Absent		Absent	Absent	Absent	Absent	Absent	Absent	Absent	Absent		Absent	Present	Absent		Absent	Absent	Absent
KatS3mg029	Low	Absent	Absent	Absent	Absent	Absent	Absent	Present	Absent	Absent	Absent	Absent	Absent	Absent	Absent	Absent	Absent	Absent		Absent	Absent	Absent	Present	Absent		Absent	Absent	Absent	Absent	Absent	Absent	Absent		Absent	Absent	Absent	Absent	Absent	Absent	Absent	Present		Absent	Present	Absent		Absent	Absent	Absent
KatS3mg030	Low	Absent	Absent	Present	Absent	Absent	Absent	Absent	Absent	Absent	Absent	Absent	Absent	Absent	Present	Absent	Present	Absent		Absent	Absent	Absent	Absent	Absent		Absent	Absent	Absent	Absent	Absent	Absent	Absent		Absent	Absent	Absent	Absent	Absent	Absent	Absent	Absent		Absent	Absent	Absent		Absent	Absent	Absent
KatS3mg031	High	Absent	Absent	Present	Absent	Absent	Absent	Absent	Absent	Absent	Absent	Absent	Present	Absent	Absent	Absent	Absent	Present		Absent	Absent	Absent	Absent	Absent		Absent	Absent	Absent	Absent	Absent	Absent	Absent		Absent	Absent	Absent	Absent	Absent	Absent	Absent	Present		Absent	Present	Absent		Absent	Absent	Absent
KatS3mg032	High	Absent	Absent	Present	Present	Absent	Absent	Absent	Absent	Present	Absent	Present	Present	Absent	Absent	Absent	Absent	Present		Absent	Absent	Absent	Absent	Absent		Absent	Absent	Absent	Absent	Absent	Absent	Absent		Absent	Absent	Absent	Absent	Absent	Absent	Absent	Present		Absent	Present	Absent		Absent	Absent	Absent
KatS3mg033	High	Absent	Absent	Absent	Absent	Absent	Absent	Absent	Absent	Absent	Absent	Absent	Absent	Absent	Absent	Absent	Absent	Present		Absent	Absent	Absent	Absent	Absent		Absent	Absent	Absent	Absent	Absent	Absent	Absent		Absent	Absent	Absent	Absent	Absent	Absent	Absent	Absent		Absent	Present	Absent		Absent	Absent	Absent
KatS3mg034	High	Absent	Absent	Absent	Absent	Absent	Absent	Absent	Absent	Absent	Absent	Absent	Absent	Absent	Absent	Absent	Absent	Present		Absent	Absent	Absent	Absent	Absent		Absent	Absent	Absent	Absent	Absent	Absent	Absent		Absent	Absent	Absent	Absent	Absent	Absent	Absent	Absent		Absent	Present	Absent		Absent	Absent	Absent
KatS3mg035	Low	Absent	Absent	Absent	Absent	Absent	Absent	Absent	Absent	Absent	Absent	Absent	Absent	Absent	Absent	Absent	Absent	Present		Absent	Absent	Absent	Absent	Absent		Absent	Absent	Absent	Absent	Absent	Absent	Absent		Absent	Absent	Absent	Absent	Absent	Absent	Absent	Absent		Absent	Present	Absent		Absent	Absent	Absent
KatS3mg036	Low	Absent	Absent	Absent	Absent	Absent	Absent	Absent	Absent	Absent	Absent	Absent	Absent	Absent	Absent	Absent	Absent	Present		Absent	Absent	Absent	Absent	Absent		Absent	Absent	Absent	Absent	Absent	Absent	Absent		Absent	Absent	Absent	Absent	Absent	Absent	Absent	Present		Absent	Absent	Absent		Present	Absent	Absent
KatS3mg037	Finished	Absent	Absent	Present	Absent	Absent	Absent	Absent	Absent	Absent	Absent	Absent	Absent	Absent	Present	Absent	Absent	Present		Absent	Absent	Absent	Present	Absent		Absent	Absent	Absent	Absent	Absent	Absent	Absent		Absent	Absent	Absent	Absent	Present	Absent	Absent	Present		Absent	Absent	Absent		Present	Absent	Absent
KatS3mg038	Medium	Absent	Absent	Absent	Absent	Absent	Absent	Absent	Present	Absent	Absent	Absent	Absent	Absent	Absent	Absent	Absent	Present		Absent	Absent	Absent	Absent	Absent		Absent	Absent	Absent	Absent	Absent	Absent	Absent		Absent	Absent	Absent	Absent	Absent	Absent	Absent	Absent		Absent	Present	Absent		Absent	Absent	Absent
KatS3mg039	High	Absent	Absent	Absent	Absent	Absent	Absent	Absent	Absent	Absent	Absent	Absent	Absent	Absent	Absent	Absent	Absent	Present		Absent	Absent	Absent	Absent	Absent		Absent	Absent	Absent	Absent	Absent	Absent	Absent		Absent	Absent	Absent	Absent	Absent	Absent	Absent	Present		Absent	Present	Absent		Absent	Absent	Absent
KatS3mg040	High	Absent	Absent	Absent	Absent	Absent	Absent	Absent	Absent	Absent	Absent	Absent	Absent	Absent	Absent	Absent	Absent	Present		Absent	Absent	Absent	Absent	Absent		Absent	Absent	Absent	Absent	Absent	Absent	Absent		Absent	Absent	Absent	Absent	Absent	Absent	Absent	Absent		Absent	Present	Absent		Absent	Absent	Absent
KatS3mg041	Finished	Absent	Absent	Present	Absent	Absent	Absent	Absent	Absent	Absent	Absent	Absent	Absent	Absent	Absent	Absent	Absent	Present		Absent	Absent	Absent	Absent	Absent		Absent	Absent	Absent	Absent	Absent	Absent	Absent		Absent	Absent	Absent	Absent	Absent	Absent	Absent	Present		Absent	Absent	Absent		Absent	Absent	Absent
KatS3mg042	Medium	Absent	Present	Present	Absent	Absent	Absent	Absent	Absent	Absent	Absent	Absent	Absent	Present	Absent	Absent	Absent	Present		Absent	Absent	Absent	Absent	Absent		Absent	Absent	Absent	Absent	Absent	Absent	Absent		Absent	Absent	Absent	Absent	Absent	Absent	Absent	Absent		Absent	Absent	Absent		Absent	Absent	Absent
KatS3mg043	Medium	Absent	Present	Present	Absent	Absent	Absent	Absent	Absent	Absent	Absent	Present	Absent	Absent	Absent	Present	Present	Present		Absent	Absent	Absent	Absent	Absent		Absent	Absent	Absent	Absent	Absent	Absent	Absent		Absent	Absent	Absent	Absent	Absent	Absent	Absent	Present		Absent	Absent	Absent		Absent	Absent	Absent
KatS3mg044	Low	Absent	Absent	Present	Absent	Absent	Absent	Absent	Absent	Absent	Absent	Present	Absent	Absent	Present	Present	Present	Absent		Absent	Absent	Absent	Absent	Absent		Absent	Absent	Absent	Absent	Absent	Absent	Absent		Absent	Absent	Absent	Absent	Absent	Absent	Absent	Present		Absent	Absent	Absent		Absent	Absent	Absent
KatS3mg045	Low	Absent	Absent	Present	Absent	Present	Absent	Absent	Present	Absent	Absent	Present	Absent	Absent	Absent	Absent	Absent	Absent		Absent	Absent	Absent	Absent	Absent		Absent	Absent	Absent	Absent	Absent	Absent	Absent		Absent	Absent	Absent	Absent	Absent	Present	Absent	Absent		Absent	Absent	Absent		Absent	Absent	Absent
KatS3mg046	Low	Absent	Absent	Present	Absent	Absent	Absent	Absent	Absent	Absent	Absent	Absent	Absent	Absent	Absent	Absent	Absent	Absent		Absent	Absent	Absent	Present	Absent		Absent	Absent	Absent	Absent	Absent	Absent	Absent		Absent	Absent	Absent	Absent	Absent	Absent	Absent	Absent		Absent	Absent	Absent		Absent	Absent	Absent
KatS3mg047	Medium	Absent	Absent	Absent	Absent	Absent	Absent	Absent	Absent	Absent	Absent	Absent	Present	Absent	Absent	Absent	Absent	Present		Absent	Absent	Absent	Present	Present		Absent	Absent	Absent	Absent	Absent	Absent	Absent		Absent	Absent	Absent	Absent	Present	Absent	Absent	Absent		Absent	Absent	Absent		Absent	Absent	Absent
KatS3mg048	Medium	Absent	Absent	Present	Present	Absent	Present	Absent	Present	Absent	Present	Present	Absent	Present	Present	Present	Absent	Present		Absent	Absent	Absent	Present	Present		Absent	Absent	Absent	Absent	Absent	Absent	Absent		Absent	Absent	Present	Absent	Present	Absent	Absent	Present		Absent	Present	Absent		Absent	Absent	Absent
KatS3mg049	High	Absent	Absent	Present	Present	Absent	Present	Absent	Present	Absent	Present	Present	Absent	Absent	Present	Absent	Absent	Present		Absent	Absent	Absent	Present	Present		Absent	Absent	Absent	Absent	Absent	Absent	Absent		Absent	Absent	Present	Absent	Present	Absent	Absent	Present		Absent	Present	Absent		Absent	Absent	Absent
KatS3mg050	High	Absent	Present	Present	Present	Present	Present	Absent	Absent	Absent	Absent	Present	Absent	Present	Absent	Absent	Absent	Present		Absent	Absent	Absent	Present	Present		Absent	Absent	Absent	Absent	Absent	Absent	Absent		Absent	Absent	Absent	Present	Absent	Absent	Absent	Present		Absent	Present	Absent		Absent	Absent	Absent
KatS3mg051	Low	Absent	Absent	Absent	Present	Absent	Absent	Absent	Absent	Absent	Absent	Absent	Present	Absent	Absent	Absent	Absent	Absent		Absent	Absent	Absent	Absent	Present		Absent	Absent	Absent	Absent	Absent	Absent	Absent		Absent	Absent	Absent	Absent	Present	Absent	Absent	Absent		Absent	Absent	Absent		Absent	Absent	Absent
KatS3mg052	Medium	Absent	Absent	Present	Absent	Present	Absent	Present	Present	Absent	Absent	Absent	Present	Absent	Present	Absent	Absent	Present		Absent	Absent	Absent	Absent	Present		Absent	Absent	Absent	Absent	Absent	Absent	Absent		Absent	Absent	Absent	Absent	Present	Absent	Absent	Absent		Absent	Absent	Absent		Absent	Absent	Absent
KatS3mg053	Finished	Absent	Absent	Present	Present	Present	Present	Present	Present	Present	Present	Present	Present	Absent	Present	Absent	Absent	Present		Absent	Absent	Absent	Absent	Present		Present	Absent	Absent	Absent	Absent	Absent	Absent		Absent	Absent	Absent	Absent	Present	Present	Absent	Absent		Absent	Present	Absent		Absent	Absent	Absent
KatS3mg054	Low	Absent	Absent	Present	Absent	Absent	Absent	Absent	Absent	Absent	Absent	Absent	Present	Absent	Present	Absent	Absent	Absent		Absent	Absent	Absent	Absent	Absent		Absent	Absent	Absent	Absent	Absent	Absent	Absent		Absent	Absent	Absent	Absent	Absent	Present	Absent	Absent		Absent	Absent	Absent		Absent	Absent	Absent
KatS3mg055	High	Absent	Absent	Present	Present	Absent	Present	Absent	Absent	Absent	Absent	Absent	Present	Absent	Present	Present	Absent	Absent		Absent	Absent	Absent	Absent	Present		Absent	Absent	Present	Absent	Absent	Absent	Absent		Absent	Absent	Absent	Absent	Absent	Present	Absent	Absent		Absent	Present	Absent		Absent	Absent	Absent
KatS3mg056	Medium	Absent	Absent	Present	Absent	Absent	Present	Absent	Absent	Absent	Absent	Absent	Present	Absent	Present	Present	Absent	Present		Absent	Absent	Absent	Absent	Present		Absent	Absent	Present	Absent	Absent	Absent	Absent		Absent	Absent	Absent	Absent	Absent	Present	Absent	Absent		Absent	Absent	Absent		Absent	Absent	Absent
KatS3mg057	Medium	Absent	Present	Present	Present	Absent	Absent	Absent	Absent	Absent	Absent	Absent	Present	Present	Absent	Absent	Absent	Present		Absent	Absent	Absent	Absent	Present		Absent	Absent	Absent	Absent	Absent	Absent	Absent		Absent	Absent	Absent	Absent	Absent	Present	Absent	Absent		Absent	Present	Absent		Absent	Absent	Absent
KatS3mg058	High	Absent	Absent	Present	Present	Absent	Present	Absent	Absent	Absent	Present	Present	Present	Present	Absent	Absent	Absent	Present		Absent	Absent	Absent	Absent	Present		Absent	Absent	Present	Absent	Absent	Absent	Absent		Absent	Present	Absent	Absent	Absent	Present	Absent	Absent		Absent	Absent	Absent		Absent	Absent	Absent
KatS3mg059	Low	Absent	Absent	Absent	Present	Absent	Absent	Absent	Absent	Absent	Absent	Present	Absent	Absent	Absent	Absent	Absent	Present		Absent	Absent	Absent	Absent	Present		Absent	Absent	Absent	Absent	Absent	Absent	Absent		Absent	Absent	Absent	Absent	Absent	Absent	Absent	Absent		Absent	Absent	Absent		Absent	Absent	Absent
KatS3mg060	Medium	Absent	Absent	Present	Absent	Absent	Absent	Absent	Absent	Absent	Present	Absent	Present	Absent	Absent	Present	Absent	Present		Absent	Absent	Absent	Absent	Present		Absent	Absent	Absent	Absent	Absent	Absent	Absent		Absent	Absent	Absent	Absent	Absent	Absent	Absent	Absent		Absent	Present	Absent		Absent	Absent	Absent
KatS3mg061	High	Absent	Absent	Absent	Absent	Absent	Absent	Present	Absent	Absent	Present	Absent	Present	Absent	Absent	Present	Absent	Absent		Absent	Absent	Absent	Absent	Present		Absent	Absent	Absent	Absent	Absent	Absent	Absent		Absent	Absent	Absent	Absent	Absent	Absent	Absent	Absent		Absent	Present	Absent		Absent	Absent	Absent
KatS3mg062	Medium	Absent	Absent	Absent	Absent	Absent	Absent	Absent	Absent	Absent	Absent	Absent	Absent	Absent	Absent	Absent	Absent	Absent		Absent	Absent	Absent	Present	Present		Absent	Absent	Absent	Absent	Absent	Absent	Absent		Absent	Absent	Present	Absent	Absent	Absent	Absent	Absent		Absent	Absent	Absent		Absent	Absent	Absent
KatS3mg063	High	Absent	Absent	Present	Absent	Absent	Absent	Absent	Absent	Absent	Absent	Absent	Present	Absent	Absent	Absent	Absent	Absent		Absent	Absent	Absent	Present	Present		Absent	Absent	Absent	Absent	Absent	Absent	Absent		Absent	Absent	Present	Absent	Absent	Absent	Absent	Absent		Absent	Absent	Absent		Absent	Absent	Absent
KatS3mg064	High	Absent	Absent	Present	Absent	Absent	Absent	Absent	Absent	Absent	Absent	Absent	Present	Absent	Absent	Absent	Absent	Absent		Absent	Absent	Absent	Present	Present		Absent	Absent	Absent	Absent	Absent	Absent	Absent		Absent	Absent	Present	Absent	Absent	Absent	Absent	Absent		Absent	Absent	Absent		Absent	Absent	Absent
KatS3mg065	Medium	Absent	Absent	Absent	Absent	Absent	Absent	Absent	Absent	Absent	Absent	Absent	Absent	Absent	Absent	Absent	Absent	Absent		Absent	Absent	Absent	Absent	Absent		Absent	Absent	Absent	Absent	Absent	Absent	Absent		Absent	Absent	Absent	Absent	Absent	Absent	Absent	Absent		Absent	Absent	Absent		Absent	Absent	Absent
KatS3mg066	Finished	Absent	Absent	Absent	Absent	Absent	Absent	Absent	Absent	Absent	Absent	Absent	Present	Absent	Absent	Present	Absent	Present		Absent	Absent	Present	Absent	Absent		Present	Absent	Absent	Absent	Absent	Absent	Absent		Absent	Present	Absent	Absent	Absent	Absent	Absent	Absent		Absent	Present	Absent		Absent	Absent	Absent
KatS3mg067	Finished	Absent	Absent	Absent	Absent	Absent	Absent	Absent	Absent	Absent	Absent	Absent	Absent	Absent	Absent	Absent	Absent	Present		Absent	Absent	Absent	Absent	Absent		Present	Absent	Absent	Absent	Absent	Absent	Absent		Absent	Absent	Absent	Absent	Absent	Absent	Absent	Absent		Present	Present	Absent		Absent	Absent	Absent
KatS3mg068	Medium	Absent	Absent	Absent	Absent	Absent	Absent	Present	Absent	Absent	Absent	Absent	Present	Absent	Absent	Absent	Absent	Present		Absent	Absent	Absent	Absent	Absent		Absent	Absent	Absent	Absent	Absent	Absent	Absent		Absent	Absent	Present	Absent	Absent	Absent	Present	Absent		Absent	Present	Absent		Absent	Absent	Absent
KatS3mg069	High	Absent	Absent	Present	Absent	Absent	Absent	Absent	Absent	Present	Absent	Present	Absent	Absent	Absent	Absent	Absent	Present		Absent	Absent	Absent	Absent	Present		Present	Absent	Absent	Absent	Absent	Absent	Absent		Absent	Absent	Absent	Present	Absent	Absent	Absent	Absent		Absent	Absent	Present		Absent	Absent	Absent
KatS3mg070	High	Absent	Absent	Present	Absent	Absent	Absent	Absent	Absent	Present	Absent	Present	Absent	Absent	Absent	Absent	Absent	Present		Absent	Absent	Absent	Absent	Present		Present	Absent	Absent	Absent	Absent	Absent	Absent		Absent	Absent	Absent	Present	Absent	Absent	Absent	Absent		Present	Absent	Present		Absent	Absent	Absent
KatS3mg071	Medium	Absent	Absent	Present	Absent	Absent	Absent	Absent	Absent	Present	Absent	Present	Present	Absent	Absent	Absent	Absent	Absent		Absent	Absent	Absent	Absent	Present		Absent	Absent	Absent	Absent	Absent	Absent	Absent		Absent	Absent	Absent	Present	Absent	Absent	Absent	Absent		Absent	Absent	Present		Absent	Absent	Absent
KatS3mg072	High	Absent	Absent	Present	Absent	Absent	Absent	Absent	Absent	Absent	Absent	Present	Absent	Present	Absent	Absent	Absent	Present		Absent	Absent	Absent	Absent	Present		Present	Absent	Absent	Absent	Absent	Absent	Absent		Absent	Absent	Absent	Absent	Absent	Absent	Absent	Absent		Present	Absent	Present		Absent	Absent	Absent
KatS3mg073	Low	Absent	Absent	Present	Absent	Absent	Absent	Absent	Absent	Absent	Absent	Absent	Absent	Absent	Absent	Absent	Absent	Absent		Absent	Absent	Absent	Absent	Absent		Present	Absent	Absent	Absent	Absent	Absent	Absent		Absent	Absent	Absent	Present	Absent	Absent	Absent	Absent		Absent	Absent	Present		Absent	Absent	Absent
KatS3mg074	Low	Absent	Absent	Present	Absent	Absent	Absent	Absent	Absent	Absent	Absent	Absent	Absent	Absent	Absent	Absent	Absent	Absent		Absent	Absent	Absent	Absent	Present		Absent	Absent	Absent	Absent	Absent	Absent	Absent		Absent	Absent	Absent	Absent	Absent	Absent	Absent	Absent		Present	Absent	Absent		Absent	Absent	Absent
KatS3mg075	Low	Absent	Absent	Absent	Absent	Absent	Absent	Absent	Absent	Absent	Absent	Absent	Absent	Absent	Absent	Absent	Absent	Absent		Absent	Absent	Absent	Absent	Absent		Absent	Absent	Absent	Absent	Absent	Absent	Absent		Absent	Absent	Absent	Present	Absent	Absent	Absent	Absent		Absent	Absent	Absent		Absent	Absent	Absent
KatS3mg076	High	Absent	Absent	Present	Absent	Absent	Present	Absent	Absent	Absent	Absent	Absent	Present	Absent	Absent	Present	Absent	Present		Absent	Absent	Absent	Absent	Absent		Absent	Absent	Absent	Absent	Absent	Absent	Absent		Absent	Absent	Present	Absent	Present	Absent	Present	Absent		Absent	Present	Absent		Absent	Absent	Absent
KatS3mg077	High	Absent	Absent	Present	Absent	Absent	Absent	Absent	Absent	Absent	Absent	Absent	Present	Absent	Absent	Absent	Absent	Present		Absent	Present	Absent	Absent	Absent		Absent	Absent	Absent	Absent	Absent	Absent	Absent		Absent	Absent	Present	Absent	Present	Absent	Absent	Present		Absent	Present	Absent		Absent	Absent	Absent
KatS3mg078	Medium	Absent	Absent	Absent	Absent	Absent	Absent	Absent	Absent	Absent	Absent	Absent	Present	Absent	Absent	Absent	Absent	Present		Absent	Absent	Absent	Absent	Absent		Absent	Absent	Absent	Absent	Absent	Absent	Absent		Absent	Absent	Present	Absent	Absent	Absent	Absent	Present		Absent	Present	Absent		Absent	Absent	Absent
KatS3mg079	Low	Absent	Absent	Present	Absent	Absent	Absent	Absent	Absent	Absent	Absent	Absent	Absent	Absent	Absent	Absent	Absent	Absent		Absent	Absent	Absent	Absent	Absent		Absent	Absent	Absent	Absent	Absent	Absent	Absent		Absent	Absent	Absent	Absent	Absent	Absent	Absent	Absent		Absent	Absent	Absent		Absent	Absent	Absent
KatS3mg080	Low	Absent	Absent	Absent	Absent	Absent	Absent	Absent	Absent	Absent	Absent	Absent	Absent	Absent	Present	Absent	Absent	Absent		Absent	Absent	Absent	Absent	Absent		Absent	Absent	Absent	Absent	Absent	Absent	Absent		Absent	Absent	Absent	Absent	Present	Absent	Absent	Absent		Absent	Absent	Absent		Absent	Absent	Absent
KatS3mg081	High	Absent	Absent	Absent	Absent	Absent	Absent	Absent	Absent	Absent	Absent	Absent	Present	Absent	Absent	Present	Absent	Present		Absent	Absent	Absent	Present	Present		Absent	Absent	Absent	Absent	Absent	Absent	Absent		Absent	Absent	Absent	Present	Absent	Absent	Absent	Present		Absent	Present	Absent		Absent	Absent	Absent
KatS3mg082	Low	Absent	Absent	Absent	Absent	Absent	Absent	Absent	Absent	Absent	Absent	Absent	Absent	Absent	Absent	Absent	Absent	Present		Absent	Absent	Absent	Absent	Absent		Absent	Absent	Absent	Absent	Absent	Absent	Absent		Absent	Absent	Present	Absent	Absent	Present	Absent	Absent		Present	Absent	Present		Absent	Absent	Absent
KatS3mg084	Finished	Absent	Absent	Absent	Absent	Absent	Absent	Absent	Absent	Absent	Absent	Absent	Absent	Absent	Absent	Absent	Absent	Absent		Absent	Absent	Absent	Absent	Absent		Absent	Absent	Absent	Absent	Absent	Absent	Absent		Absent	Absent	Absent	Absent	Absent	Absent	Absent	Absent		Absent	Absent	Absent		Absent	Absent	Absent
KatS3mg085	Finished	Absent	Absent	Absent	Absent	Absent	Absent	Absent	Absent	Absent	Absent	Absent	Absent	Absent	Absent	Absent	Absent	Absent		Absent	Absent	Absent	Absent	Absent		Absent	Absent	Absent	Absent	Absent	Absent	Absent		Absent	Absent	Absent	Absent	Absent	Absent	Absent	Absent		Absent	Absent	Absent		Absent	Absent	Absent
KatS3mg086	Low	Absent	Absent	Absent	Absent	Absent	Absent	Absent	Absent	Absent	Absent	Absent	Absent	Absent	Absent	Absent	Absent	Absent		Absent	Absent	Absent	Absent	Absent		Absent	Absent	Absent	Absent	Absent	Absent	Absent		Absent	Absent	Absent	Absent	Absent	Absent	Absent	Absent		Absent	Absent	Absent		Absent	Absent	Absent
KatS3mg087	Low	Absent	Absent	Absent	Absent	Absent	Absent	Absent	Absent	Absent	Absent	Absent	Absent	Absent	Absent	Absent	Absent	Absent		Absent	Absent	Absent	Absent	Absent		Absent	Absent	Absent	Absent	Absent	Absent	Absent		Absent	Absent	Absent	Absent	Absent	Absent	Absent	Absent		Absent	Absent	Absent		Absent	Absent	Absent
KatS3mg088	Finished	Absent	Absent	Absent	Absent	Absent	Absent	Absent	Absent	Absent	Absent	Absent	Absent	Absent	Absent	Absent	Absent	Absent		Absent	Absent	Absent	Absent	Absent		Absent	Absent	Absent	Absent	Absent	Absent	Absent		Absent	Absent	Absent	Absent	Absent	Absent	Absent	Absent		Absent	Absent	Absent		Absent	Absent	Absent
KatS3mg089	High	Absent	Absent	Absent	Absent	Absent	Absent	Absent	Absent	Absent	Absent	Absent	Absent	Absent	Absent	Absent	Absent	Absent		Absent	Absent	Absent	Absent	Absent		Absent	Absent	Absent	Absent	Absent	Absent	Present		Absent	Absent	Absent	Absent	Absent	Absent	Absent	Absent		Absent	Absent	Absent		Absent	Absent	Absent
KatS3mg090	Medium	Absent	Absent	Absent	Absent	Absent	Absent	Absent	Absent	Absent	Absent	Absent	Absent	Absent	Absent	Absent	Absent	Absent		Absent	Absent	Absent	Absent	Absent		Absent	Absent	Absent	Absent	Absent	Absent	Absent		Absent	Absent	Absent	Absent	Absent	Absent	Absent	Absent		Absent	Absent	Absent		Absent	Absent	Absent
KatS3mg091	Medium	Absent	Absent	Absent	Absent	Absent	Absent	Absent	Absent	Absent	Absent	Absent	Absent	Absent	Absent	Absent	Absent	Absent		Absent	Absent	Absent	Absent	Absent		Absent	Absent	Absent	Absent	Absent	Absent	Absent		Absent	Absent	Absent	Absent	Absent	Absent	Absent	Absent		Absent	Absent	Absent		Absent	Absent	Absent
KatS3mg092	High	Absent	Absent	Absent	Absent	Absent	Absent	Absent	Absent	Absent	Absent	Absent	Absent	Absent	Absent	Absent	Absent	Absent		Absent	Absent	Absent	Absent	Absent		Absent	Absent	Absent	Absent	Absent	Absent	Absent		Absent	Absent	Absent	Absent	Absent	Absent	Absent	Absent		Absent	Absent	Absent		Absent	Absent	Absent
KatS3mg093	Low	Absent	Absent	Absent	Absent	Absent	Absent	Absent	Absent	Absent	Absent	Absent	Absent	Absent	Absent	Absent	Absent	Absent		Absent	Absent	Absent	Absent	Absent		Absent	Absent	Absent	Absent	Absent	Absent	Absent		Absent	Absent	Absent	Absent	Absent	Absent	Absent	Absent		Absent	Absent	Absent		Absent	Absent	Absent
KatS3mg094	High	Absent	Absent	Absent	Absent	Absent	Absent	Absent	Absent	Absent	Absent	Absent	Present	Absent	Absent	Absent	Absent	Absent		Absent	Absent	Absent	Absent	Absent		Absent	Absent	Absent	Absent	Absent	Absent	Absent		Absent	Absent	Absent	Absent	Absent	Absent	Absent	Absent		Absent	Absent	Absent		Absent	Absent	Absent
KatS3mg095	Medium	Absent	Absent	Absent	Absent	Absent	Absent	Absent	Absent	Absent	Absent	Absent	Present	Absent	Absent	Absent	Absent	Absent		Absent	Absent	Absent	Absent	Absent		Absent	Absent	Absent	Absent	Absent	Absent	Absent		Absent	Absent	Absent	Absent	Absent	Absent	Absent	Absent		Absent	Absent	Absent		Absent	Absent	Absent
KatS3mg096	Medium	Absent	Absent	Absent	Absent	Absent	Absent	Absent	Absent	Absent	Absent	Absent	Present	Absent	Absent	Absent	Absent	Absent		Absent	Absent	Absent	Absent	Absent		Absent	Absent	Absent	Absent	Absent	Absent	Absent		Absent	Absent	Absent	Absent	Absent	Absent	Absent	Absent		Absent	Absent	Absent		Absent	Absent	Absent
KatS3mg097	Finished	Absent	Absent	Absent	Absent	Absent	Absent	Absent	Absent	Absent	Absent	Absent	Present	Absent	Absent	Absent	Absent	Absent		Absent	Absent	Absent	Absent	Absent		Absent	Absent	Absent	Absent	Absent	Absent	Absent		Absent	Absent	Absent	Absent	Absent	Absent	Absent	Absent		Absent	Absent	Absent		Absent	Absent	Absent
KatS3mg098	Finished	Absent	Absent	Absent	Absent	Absent	Absent	Absent	Absent	Absent	Absent	Absent	Absent	Absent	Absent	Absent	Absent	Absent		Absent	Absent	Absent	Absent	Absent		Absent	Absent	Absent	Absent	Absent	Absent	Absent		Absent	Absent	Absent	Absent	Absent	Absent	Absent	Absent		Absent	Absent	Absent		Absent	Absent	Absent
KatS3mg099	Low	Absent	Absent	Absent	Absent	Absent	Absent	Absent	Absent	Absent	Absent	Absent	Absent	Absent	Absent	Absent	Absent	Absent		Absent	Absent	Absent	Absent	Absent		Absent	Absent	Absent	Absent	Absent	Absent	Absent		Absent	Absent	Absent	Absent	Absent	Absent	Absent	Absent		Absent	Absent	Absent		Absent	Absent	Absent
KatS3mg100	Medium	Absent	Absent	Absent	Absent	Absent	Absent	Absent	Absent	Absent	Absent	Absent	Absent	Absent	Absent	Absent	Absent	Absent		Absent	Absent	Absent	Absent	Absent		Absent	Absent	Absent	Absent	Absent	Absent	Absent		Absent	Absent	Absent	Absent	Absent	Absent	Absent	Absent		Absent	Absent	Absent		Absent	Absent	Absent
KatS3mg101	Medium	Absent	Absent	Absent	Absent	Absent	Absent	Absent	Absent	Absent	Absent	Absent	Absent	Absent	Absent	Absent	Absent	Absent		Absent	Absent	Absent	Absent	Absent		Absent	Absent	Absent	Absent	Absent	Absent	Absent		Absent	Absent	Absent	Absent	Absent	Absent	Absent	Absent		Absent	Absent	Absent		Absent	Absent	Absent
KatS3mg102	Medium	Absent	Absent	Absent	Absent	Absent	Absent	Absent	Absent	Absent	Absent	Absent	Present	Absent	Absent	Absent	Absent	Present		Absent	Absent	Absent	Present	Present		Absent	Absent	Absent	Absent	Absent	Absent	Absent		Absent	Absent	Present	Absent	Absent	Absent	Absent	Present		Absent	Absent	Absent		Absent	Absent	Absent
KatS3mg104	High	Absent	Absent	Absent	Present	Absent	Present	Absent	Absent	Present	Absent	Present	Present	Present	Absent	Present	Absent	Absent		Absent	Absent	Absent	Absent	Absent		Absent	Absent	Absent	Absent	Absent	Absent	Absent		Absent	Absent	Absent	Absent	Absent	Absent	Absent	Absent		Absent	Absent	Absent		Absent	Absent	Absent
KatS3mg105	High	Absent	Absent	Absent	Absent	Absent	Absent	Absent	Absent	Absent	Absent	Absent	Present	Present	Absent	Present	Absent	Absent		Absent	Absent	Present	Present	Absent		Absent	Absent	Absent	Absent	Absent	Absent	Absent		Absent	Absent	Absent	Absent	Present	Absent	Present	Absent		Absent	Absent	Absent		Absent	Absent	Absent
KatS3mg106	Low	Absent	Absent	Absent	Absent	Absent	Absent	Absent	Absent	Absent	Absent	Absent	Absent	Absent	Absent	Present	Absent	Absent		Absent	Absent	Absent	Absent	Absent		Absent	Absent	Absent	Absent	Absent	Absent	Absent		Absent	Absent	Absent	Absent	Absent	Absent	Absent	Absent		Absent	Absent	Absent		Absent	Absent	Absent
KatS3mg107	Low	Absent	Absent	Absent	Absent	Absent	Absent	Absent	Absent	Absent	Absent	Absent	Absent	Absent	Absent	Absent	Absent	Absent		Absent	Absent	Absent	Absent	Absent		Absent	Absent	Absent	Absent	Absent	Absent	Absent		Absent	Absent	Absent	Absent	Absent	Absent	Absent	Absent		Present	Absent	Absent		Absent	Absent	Absent
KatS3mg108	High	Absent	Absent	Absent	Absent	Absent	Absent	Absent	Absent	Absent	Absent	Absent	Present	Absent	Absent	Present	Present	Absent		Absent	Absent	Present	Present	Absent		Absent	Absent	Absent	Absent	Absent	Absent	Absent		Absent	Absent	Absent	Absent	Present	Absent	Absent	Absent		Absent	Present	Absent		Absent	Absent	Absent
KatS3mg109	Low	Absent	Absent	Present	Absent	Absent	Absent	Absent	Absent	Absent	Absent	Absent	Absent	Absent	Absent	Absent	Absent	Absent		Absent	Absent	Absent	Absent	Absent		Absent	Absent	Absent	Absent	Absent	Absent	Absent		Absent	Absent	Absent	Absent	Absent	Absent	Absent	Absent		Absent	Absent	Absent		Absent	Absent	Absent
KatS3mg110	High	Absent	Absent	Absent	Absent	Absent	Absent	Absent	Absent	Absent	Absent	Absent	Absent	Absent	Absent	Present	Absent	Absent		Absent	Absent	Present	Absent	Absent		Absent	Absent	Absent	Absent	Absent	Absent	Absent		Absent	Absent	Present	Absent	Present	Absent	Present	Absent		Absent	Present	Absent		Absent	Absent	Absent
KatS3mg111	Medium	Absent	Absent	Absent	Absent	Absent	Absent	Absent	Absent	Absent	Absent	Absent	Absent	Absent	Absent	Present	Absent	Absent		Absent	Absent	Present	Absent	Absent		Absent	Absent	Absent	Absent	Absent	Absent	Absent		Absent	Absent	Absent	Present	Present	Absent	Absent	Absent		Absent	Present	Absent		Absent	Absent	Absent
KatS3mg112	Medium	Absent	Absent	Absent	Present	Absent	Absent	Absent	Absent	Absent	Absent	Absent	Absent	Absent	Absent	Absent	Absent	Absent		Absent	Absent	Absent	Absent	Absent		Absent	Absent	Absent	Absent	Absent	Absent	Absent		Absent	Absent	Absent	Absent	Present	Absent	Present	Absent		Absent	Absent	Absent		Absent	Absent	Absent
KatS3mg113	Low	Absent	Absent	Absent	Absent	Absent	Absent	Absent	Absent	Absent	Absent	Absent	Absent	Absent	Absent	Absent	Absent	Absent		Absent	Absent	Absent	Absent	Absent		Absent	Absent	Absent	Absent	Absent	Absent	Absent		Absent	Absent	Absent	Absent	Absent	Absent	Absent	Absent		Absent	Present	Absent		Absent	Absent	Absent
KatS3mg114	Low	Absent	Absent	Absent	Absent	Absent	Absent	Absent	Absent	Absent	Absent	Absent	Absent	Absent	Absent	Absent	Absent	Absent		Absent	Absent	Present	Absent	Absent		Absent	Absent	Absent	Absent	Absent	Absent	Absent		Absent	Absent	Absent	Absent	Absent	Absent	Absent	Absent		Absent	Absent	Absent		Absent	Absent	Absent
KatS3mg115	Medium	Absent	Absent	Present	Present	Absent	Absent	Present	Absent	Absent	Absent	Absent	Absent	Absent	Absent	Absent	Absent	Absent		Absent	Absent	Absent	Absent	Present		Absent	Absent	Absent	Absent	Absent	Absent	Absent		Absent	Absent	Absent	Present	Present	Absent	Absent	Absent		Absent	Absent	Absent		Absent	Absent	Absent
KatS3mg116	High	Absent	Absent	Absent	Absent	Absent	Absent	Absent	Absent	Absent	Absent	Absent	Present	Absent	Absent	Present	Absent	Present		Absent	Absent	Absent	Present	Present		Absent	Absent	Absent	Absent	Absent	Absent	Absent		Absent	Absent	Absent	Present	Absent	Absent	Absent	Absent		Absent	Present	Present		Absent	Absent	Absent
KatS3mg117	Finished	Absent	Present	Absent	Absent	Absent	Absent	Absent	Absent	Absent	Absent	Absent	Absent	Absent	Absent	Absent	Absent	Present		Present	Present	Absent	Present	Present		Present	Absent	Absent	Absent	Absent	Absent	Absent		Absent	Absent	Absent	Absent	Absent	Present	Absent	Absent		Absent	Present	Present		Absent	Absent	Absent
KatS3mg118	Medium	Absent	Absent	Absent	Absent	Absent	Absent	Absent	Absent	Absent	Absent	Absent	Absent	Absent	Absent	Present	Absent	Present		Absent	Absent	Absent	Absent	Present		Absent	Absent	Absent	Absent	Absent	Absent	Absent		Absent	Absent	Absent	Absent	Absent	Absent	Absent	Absent		Absent	Present	Present		Absent	Absent	Absent
KatS3mg119	High	Absent	Absent	Absent	Absent	Absent	Absent	Absent	Absent	Absent	Absent	Absent	Absent	Absent	Absent	Absent	Absent	Present		Absent	Present	Absent	Absent	Present		Absent	Absent	Absent	Absent	Absent	Absent	Absent		Absent	Absent	Absent	Present	Absent	Absent	Present	Absent		Present	Absent	Absent		Absent	Absent	Absent
KatS3mg120	High	Absent	Present	Present	Present	Present	Absent	Absent	Absent	Present	Absent	Absent	Absent	Absent	Absent	Absent	Absent	Present		Present	Absent	Present	Absent	Absent		Absent	Absent	Present	Absent	Absent	Absent	Absent		Absent	Absent	Absent	Absent	Absent	Absent	Absent	Absent		Absent	Present	Absent		Absent	Absent	Absent
KatS3mg121	Medium	Present	Absent	Present	Present	Absent	Absent	Present	Present	Present	Absent	Absent	Absent	Absent	Absent	Present	Absent	Present		Absent	Absent	Absent	Absent	Absent		Absent	Absent	Absent	Absent	Absent	Absent	Absent		Absent	Absent	Absent	Present	Present	Present	Present	Absent		Absent	Present	Absent		Absent	Absent	Absent
KatS3mg122	High	Absent	Absent	Absent	Absent	Absent	Absent	Absent	Absent	Absent	Absent	Absent	Present	Absent	Present	Absent	Absent	Present		Absent	Absent	Absent	Present	Absent		Absent	Absent	Absent	Absent	Absent	Absent	Absent		Absent	Absent	Absent	Absent	Present	Absent	Absent	Absent		Absent	Present	Present		Absent	Absent	Absent
KatS3mg123	High	Absent	Absent	Absent	Absent	Absent	Absent	Absent	Absent	Absent	Absent	Absent	Present	Absent	Absent	Present	Absent	Present		Present	Absent	Present	Present	Absent		Present	Absent	Absent	Absent	Absent	Absent	Absent		Absent	Absent	Absent	Absent	Present	Present	Present	Absent		Present	Present	Present		Absent	Absent	Absent
KatS3mg124	Medium	Absent	Absent	Absent	Absent	Absent	Absent	Absent	Absent	Absent	Absent	Absent	Absent	Absent	Absent	Absent	Absent	Present		Absent	Absent	Absent	Absent	Present		Absent	Absent	Absent	Absent	Absent	Absent	Absent		Absent	Absent	Absent	Absent	Present	Absent	Absent	Absent		Absent	Present	Absent		Absent	Absent	Absent
KatS3mg125	High	Absent	Absent	Absent	Absent	Absent	Absent	Absent	Absent	Absent	Absent	Absent	Absent	Absent	Absent	Absent	Absent	Present		Absent	Absent	Absent	Absent	Absent		Absent	Absent	Absent	Absent	Absent	Absent	Absent		Absent	Absent	Absent	Absent	Absent	Absent	Absent	Absent		Absent	Absent	Absent		Absent	Absent	Absent
KatS3mg126	High	Absent	Absent	Absent	Absent	Absent	Absent	Absent	Absent	Absent	Absent	Absent	Absent	Absent	Absent	Absent	Absent	Present		Absent	Absent	Absent	Absent	Absent		Absent	Absent	Absent	Absent	Absent	Absent	Absent		Absent	Absent	Absent	Present	Absent	Present	Present	Absent		Absent	Absent	Absent		Absent	Absent	Absent
KatS3mg127	Medium	Absent	Absent	Absent	Absent	Absent	Absent	Absent	Absent	Absent	Absent	Absent	Absent	Absent	Present	Absent	Absent	Absent		Absent	Absent	Absent	Absent	Absent		Absent	Absent	Absent	Absent	Absent	Absent	Absent		Absent	Absent	Absent	Absent	Absent	Absent	Absent	Absent		Present	Present	Absent		Absent	Absent	Absent
KatS3mg128	Low	Absent	Absent	Absent	Absent	Absent	Absent	Absent	Absent	Absent	Absent	Absent	Absent	Absent	Present	Absent	Absent	Absent		Absent	Absent	Absent	Absent	Absent		Absent	Absent	Absent	Absent	Absent	Absent	Absent		Absent	Absent	Absent	Absent	Absent	Absent	Absent	Absent		Absent	Absent	Absent		Absent	Absent	Absent
KatS3mg129	High	Absent	Absent	Absent	Absent	Absent	Absent	Absent	Absent	Absent	Absent	Absent	Present	Absent	Absent	Present	Absent	Absent		Absent	Absent	Absent	Absent	Absent		Absent	Absent	Absent	Absent	Absent	Absent	Absent		Absent	Absent	Present	Absent	Present	Present	Present	Present		Absent	Absent	Absent		Absent	Absent	Absent
KatS3mg130	Medium	Absent	Absent	Absent	Absent	Absent	Absent	Absent	Absent	Absent	Absent	Absent	Present	Absent	Absent	Absent	Absent	Present		Absent	Absent	Absent	Absent	Present		Absent	Absent	Absent	Absent	Absent	Absent	Absent		Absent	Absent	Absent	Absent	Present	Absent	Absent	Absent		Absent	Present	Absent		Absent	Absent	Absent
KatS3mg131	Medium	Absent	Absent	Absent	Absent	Absent	Absent	Absent	Absent	Absent	Absent	Absent	Absent	Absent	Absent	Absent	Absent	Absent		Absent	Absent	Absent	Present	Present		Absent	Absent	Absent	Absent	Absent	Absent	Absent		Absent	Absent	Present	Absent	Absent	Absent	Absent	Absent		Absent	Present	Absent		Absent	Absent	Absent
KatS3mg132	Low	Absent	Absent	Absent	Absent	Absent	Present	Absent	Absent	Absent	Absent	Present	Present	Absent	Absent	Absent	Absent	Absent		Absent	Absent	Absent	Absent	Present		Absent	Absent	Absent	Absent	Absent	Absent	Absent		Absent	Absent	Absent	Absent	Present	Absent	Absent	Absent		Absent	Absent	Absent		Absent	Absent	Absent
[truncated: 300 more columns]
