# Supplementary material for: Insights into ecological roles of uncultivated bacteria in Katase hot spring sediment from long-read metagenomics
Source: Front Microbiol. 2022 Nov 3;13:1045931. doi: 10.3389/fmicb.2022.1045931 (PMC9671151; doi:10.3389/fmicb.2022.1045931)
Supplement: Supplementary file 7 [file Table_6.XLSX]

## Sheet: TableS6
Supplementary Table S6. List of CDSs for MHCs
Locus tag		Number of heme-binding motifs	Mtr/Mto determined by FeGenie	Subcellular location predicted by Psortb	e-value
HQ-MAGs including CMAGs (indicated by asterisk)
KatS3mg004	d__Bacteria;p__Acidobacteriota;c__Acidobacteriae;o__Bryobacterales;f__Bryobacteraceae;g__;s__
KatS3mg004_0051		2		Unknown	(This protein may have multiple localization sites.)
KatS3mg004_0266		4		Periplasmic	9.84
KatS3mg004_0587		2		Cytoplasmic	9.97
KatS3mg004_0775		2		Cytoplasmic membrane	9.97
KatS3mg004_0915		5		Unknown	(This protein may have multiple localization sites.)
KatS3mg004_0916		4		Unknown
KatS3mg004_0918		4		Unknown
KatS3mg004_0944		2		Cytoplasmic	9.97
KatS3mg004_1633		10		Cytoplasmic	8.96
KatS3mg004_1841		3		Unknown
KatS3mg004_1996		7		Periplasmic	9.84
KatS3mg004_2288		5		Unknown
KatS3mg004_2598		10	MtrC	Unknown
KatS3mg004_2599		10	MtrA	Periplasmic	9.84
KatS3mg004_2601		4		Periplasmic	9.83
KatS3mg004_3208		9		Unknown	(This protein may have multiple localization sites.)
KatS3mg004_3279		2		Unknown
KatS3mg004_3503		5		Cytoplasmic membrane	9.16
KatS3mg004_3504		9		Cytoplasmic membrane	10
KatS3mg004_3691		2		Periplasmic	10
KatS3mg004_3818		5		Unknown
KatS3mg005	d__Bacteria;p__Acidobacteriota;c__Acidobacteriae;o__Bryobacterales;f__Bryobacteraceae;g__;s__
KatS3mg005_1088		5		Extracellular	9.65
KatS3mg005_1110		2		Unknown
KatS3mg005_1139		2		Cytoplasmic membrane	9.97
KatS3mg005_1391		5		Unknown
KatS3mg005_1727		10	MtrC	Unknown
KatS3mg005_1818		4		Cytoplasmic membrane	9.46
KatS3mg005_1824		7		Unknown	(This protein may have multiple localization sites.)
KatS3mg005_1862		2		Unknown	(This protein may have multiple localization sites.)
KatS3mg005_2077		2		Periplasmic	10
KatS3mg005_2083		5		Cytoplasmic membrane	9.82
KatS3mg005_2173		2		Unknown
KatS3mg005_2178		4		Periplasmic	9.83
KatS3mg005_2355		7		Unknown	(This protein may have multiple localization sites.)
KatS3mg005_2436		5		Cytoplasmic membrane	9.16
KatS3mg005_2437		9		Cytoplasmic membrane	10
KatS3mg005_2575		2		Cytoplasmic	9.97
KatS3mg005_2752		9		Unknown	(This protein may have multiple localization sites.)
KatS3mg005_3007		5		Unknown
KatS3mg005_3024		5		Cytoplasmic	8.96
KatS3mg005_3264		5		Unknown	(This protein may have multiple localization sites.)
KatS3mg005_3265		4		Unknown
KatS3mg005_3267		4		Unknown
KatS3mg005_3720		10		Unknown	(This protein may have multiple localization sites.)
KatS3mg005_4037		10	MtrC	Unknown
KatS3mg005_4038		10	MtrA	Periplasmic	9.84
KatS3mg005_4040		4		Periplasmic	9.84
KatS3mg006	d__Bacteria;p__Acidobacteriota;c__Blastocatellia;o__Pyrinomonadales;f__Pyrinomonadaceae;g__J014;s__J014 sp003697135
KatS3mg006_0998		5		Unknown
KatS3mg007*	d__Bacteria;p__Acidobacteriota;c__Thermoanaerobaculia;o__Thermoanaerobaculales;f__Thermoanaerobaculaceae;g__Thermoanaerobaculum;s__Thermoanaerobaculum aquaticum
KatS3mg007_0308		4		Periplasmic	9.83
KatS3mg007_0368		3		Periplasmic	9.84
KatS3mg007_0370		10		Periplasmic	9.84
KatS3mg007_0382		9		Periplasmic	9.84
KatS3mg007_0435		4		Periplasmic	10
KatS3mg007_0441		8		Periplasmic	9.99
KatS3mg007_0443		4		Unknown
KatS3mg007_0510		8		Periplasmic	9.99
KatS3mg007_0741		10		Unknown
KatS3mg007_0743		7		Unknown
KatS3mg007_0751		9		Unknown
KatS3mg007_0773		10	MtrA	Periplasmic	9.84
KatS3mg007_1529		2		Unknown
KatS3mg007_1673		5		Unknown
KatS3mg007_1870		20		Periplasmic	9.51
KatS3mg007_1871		4		Unknown
KatS3mg007_1872		18		Cytoplasmic	8.96
KatS3mg007_1874		8		Cytoplasmic	8.96
KatS3mg007_1878		11		Periplasmic	9.83
KatS3mg007_2043		10	MtrA	Periplasmic	9.84
KatS3mg007_2044		10	MtrC	Unknown
KatS3mg007_2108		2		Cytoplasmic membrane	9.82
KatS3mg007_2213		7		Periplasmic	9.51
KatS3mg007_2316		5		Periplasmic	9.84
KatS3mg008	d__Bacteria;p__Actinobacteriota;c__Acidimicrobiia;o__Acidimicrobiales;f__;g__;s__
KatS3mg008_0481		2		Cytoplasmic membrane	9.55
KatS3mg008_1176		2		Cytoplasmic membrane	8.16
KatS3mg009	d__Bacteria;p__Actinobacteriota;c__Acidimicrobiia;o__IMCC26256;f__PALSA-610;g__;s__
KatS3mg009_0240		2		Cytoplasmic	7.5
KatS3mg012	d__Bacteria;p__Actinobacteriota;c__Thermoleophilia;o__Gaiellales;f__Gaiellaceae;g__;s__
KatS3mg012_2648		2		Unknown
KatS3mg013	d__Bacteria;p__Actinobacteriota;c__UBA4738;o__UBA4738;f__HRBIN12;g__AC-51;s__
KatS3mg013_0061		2		Cytoplasmic membrane	9.99
KatS3mg015	d__Bacteria;p__Armatimonadota;c__Fimbriimonadia;o__Fimbriimonadales;f__ATM1;g__J051;s__J051 sp003695835
KatS3mg015_0694		4		Unknown	(This protein may have multiple localization sites.)
KatS3mg015_0852		5		Unknown
KatS3mg015_2004		2		Cytoplasmic	8.96
KatS3mg018*	d__Bacteria;p__Armatimonadota;c__Fimbriimonadia;o__Fimbriimonadales;f__GBS-DC;g__GBS-DC;s__
KatS3mg018_0232		2		Cytoplasmic	8.96
KatS3mg018_0317		5		Periplasmic	9.84
KatS3mg018_0697		2		Periplasmic	9.44
KatS3mg018_0778		5		Unknown
KatS3mg018_1799		4		Unknown	(This protein may have multiple localization sites.)
KatS3mg018_2043		2		Cytoplasmic	9.97
KatS3mg018_2112		5		Unknown
KatS3mg018_2289		2		Cytoplasmic	9.97
KatS3mg021	d__Bacteria;p__Armatimonadota;c__Fimbriimonadia;o__Fimbriimonadales;f__GBS-DC;g__LDYB01;s__LDYB01 sp001442985
KatS3mg021_1182		2		Cytoplasmic	9.97
KatS3mg021_1410		5		Cytoplasmic	8.96
KatS3mg021_1749		4		Periplasmic	9.99
KatS3mg021_2365		5		Unknown
KatS3mg021_2522		5		Unknown
KatS3mg021_2790		2		Cytoplasmic membrane	9.82
KatS3mg022	d__Bacteria;p__Armatimonadota;c__HRBIN16;o__HRBIN16;f__HRBIN16;g__HRBIN16;s__
KatS3mg022_0183		5		Unknown
KatS3mg022_0238		8		Periplasmic	9.84
KatS3mg022_0240		8		Cytoplasmic	8.96
KatS3mg022_0241		8		Unknown
KatS3mg022_0382		2		Unknown
KatS3mg022_2131		8		Periplasmic	9.99
KatS3mg022_3011		11		Cytoplasmic membrane	10
KatS3mg022_3012		15		Cytoplasmic membrane	10
KatS3mg022_3247		7		Periplasmic	10
KatS3mg022_3327		3		Cytoplasmic membrane	9.96
KatS3mg022_3520		8		Unknown	(This protein may have multiple localization sites.)
KatS3mg023	d__Bacteria;p__Armatimonadota;c__HRBIN16;o__HRBIN16;f__HRBIN16;g__HRBIN16;s__
KatS3mg023_0364		8		Unknown
KatS3mg023_0365		8		Unknown
KatS3mg023_0367		8		Periplasmic	9.84
KatS3mg023_0987		8		Periplasmic	9.99
KatS3mg023_1492		7		Periplasmic	10
KatS3mg023_1566		5		Unknown
KatS3mg023_2331		2		Cytoplasmic	8.96
KatS3mg023_3079		15		Cytoplasmic membrane	10
KatS3mg023_3080		11		Cytoplasmic membrane	10
KatS3mg023_3379		8		Cytoplasmic	8.96
KatS3mg024*	d__Bacteria;p__Armatimonadota;c__UBA5829;o__DSUL01;f__DSUL01;g__DSUL01;s__
KatS3mg024_0272		8		Periplasmic	9.99
KatS3mg024_0286		2		Periplasmic	10
KatS3mg024_0915		4		Unknown
KatS3mg024_0916		4		Periplasmic	9.76
KatS3mg024_1298		5		Unknown
KatS3mg024_1971		7		Unknown
KatS3mg024_2248		10		Cytoplasmic membrane	10
KatS3mg024_2249		20		Periplasmic	9.84
KatS3mg024_2714		10	MtoA	Periplasmic	9.84
KatS3mg025	d__Bacteria;p__Bacteroidota;c__Bacteroidia;o__SpSt-205;f__SpSt-205;g__SpSt-205;s__
KatS3mg025_0153		6		Unknown
KatS3mg025_0568		7		Periplasmic	9.83
KatS3mg031	d__Bacteria;p__Bacteroidota;c__Bacteroidia;o__Chitinophagales;f__CAIOSU01;g__;s__
KatS3mg031_0410		7		Cytoplasmic	8.96
KatS3mg031_0533		2		Unknown
KatS3mg031_0651		2		Cytoplasmic membrane	9.82
KatS3mg031_0659		2		Unknown
KatS3mg031_0744		2		Periplasmic	10
KatS3mg031_0745		2		Periplasmic	10
KatS3mg031_0760		2		Unknown	(This protein may have multiple localization sites.)
KatS3mg031_1099		6		Cytoplasmic membrane	9.46
KatS3mg031_1953		2		Unknown	(This protein may have multiple localization sites.)
KatS3mg031_2604		2		Unknown
KatS3mg031_3149		2		Unknown
KatS3mg032	d__Bacteria;p__Bacteroidota;c__Bacteroidia;o__Cytophagales;f__Cyclobacteriaceae;g__UBA2336;s__
KatS3mg032_0502		6		Cytoplasmic membrane	9.82
KatS3mg032_1880		2		Periplasmic	9.44
KatS3mg032_2385		2		Cytoplasmic	8.96
KatS3mg033	d__Bacteria;p__Bacteroidota;c__Bacteroidia;o__Cytophagales;f__Thermonemataceae;g__Thermonema;s__Thermonema rossianum
KatS3mg033_0604		6		Cytoplasmic membrane	9.86
KatS3mg033_1156		2		Periplasmic	10
KatS3mg033_2046		2		Cytoplasmic	9.97
KatS3mg034	d__Bacteria;p__Bacteroidota;c__Bacteroidia;o__Flavobacteriales;f__;g__;s__
KatS3mg034_0552		2		Periplasmic	9.76
KatS3mg034_1783		2		Periplasmic	10
KatS3mg034_1835		6		Periplasmic	9.51
KatS3mg037	d__Bacteria;p__Bacteroidota;c__Ignavibacteria;o__Ignavibacteriales;f__Ignavibacteriaceae;g__Ignavibacterium;s__
KatS3mg037_0196		6		Cytoplasmic membrane	9.16
KatS3mg037_0197		13		Cytoplasmic membrane	10
KatS3mg037_0279		5		Unknown
KatS3mg037_0590		11		Cytoplasmic membrane	10
KatS3mg037_0761		6		Periplasmic	9.84
KatS3mg037_0762		14		Unknown
KatS3mg037_0764		4		Periplasmic	9.44
KatS3mg037_0800		4		Extracellular	9.65
KatS3mg037_1300		2		Unknown
KatS3mg037_1535		5		Unknown
KatS3mg037_1597		7		Unknown
KatS3mg037_1956		5		Unknown
KatS3mg037_2119		2		Unknown
KatS3mg037_2134		9		Extracellular	9.64
KatS3mg037_2313		4		Periplasmic	9.51
KatS3mg037_2833		20		Cytoplasmic	8.96
KatS3mg037_2834		28		Unknown
KatS3mg037_2896		4		Unknown
KatS3mg037_2897		4		Periplasmic	9.99
KatS3mg037_2899		8		Periplasmic	10
KatS3mg039	d__Bacteria;p__Bacteroidota;c__Kapabacteria;o__Kapabacteriales;f__NICIL-2;g__NICIL-2;s__NICIL-2 sp011055195
KatS3mg039_0514		2		Periplasmic	9.76
KatS3mg039_0566		5		Unknown
KatS3mg039_1267		2		Cytoplasmic membrane	9.82
KatS3mg040	d__Bacteria;p__Bacteroidota;c__Kapabacteria;o__Kapabacteriales;f__NICIL-2;g__NICIL-2;s__
KatS3mg040_1251		5		Cytoplasmic	8.96
KatS3mg040_1297		2		Periplasmic	9.44
KatS3mg040_1699		5		Unknown
KatS3mg041*	d__Bacteria;p__Bacteroidota;c__Rhodothermia;o__;f__;g__;s__
KatS3mg041_0203		7		Unknown	(This protein may have multiple localization sites.)
KatS3mg041_0281		2		Unknown
KatS3mg041_0287		5		Unknown
KatS3mg041_1321		7		Cytoplasmic	8.96
KatS3mg041_2059		2		Periplasmic	9.51
KatS3mg041_2096		7		Cytoplasmic	8.96
KatS3mg049	d__Bacteria;p__Chloroflexota;c__Anaerolineae;o__Caldilineales;f__Caldilineaceae;g__Caldilinea;s__Caldilinea aerophila
KatS3mg049_0447		4		Unknown
KatS3mg049_0448		5		Unknown	(This protein may have multiple localization sites.)
KatS3mg049_0730		2		Periplasmic	9.76
KatS3mg049_1761		2		Unknown
KatS3mg049_1842		2		Cytoplasmic membrane	9.82
KatS3mg049_2844		2		Periplasmic	9.44
KatS3mg049_3451		5		Unknown
KatS3mg049_4076		3		Cytoplasmic	8.96
KatS3mg050	d__Bacteria;p__Chloroflexota;c__Anaerolineae;o__Caldilineales;f__Caldilineaceae;g__Litorilinea;s__Litorilinea aerophila
KatS3mg050_0058		2		Cytoplasmic membrane	9.82
KatS3mg050_2169		2		Cytoplasmic membrane	8.58
KatS3mg050_2427		2		Unknown
KatS3mg050_3324		4		Periplasmic	9.84
KatS3mg050_3325		4		Unknown
KatS3mg050_3359		2		Cytoplasmic membrane	9.82
KatS3mg050_3363		2		Periplasmic	9.23
KatS3mg050_3699		5		Unknown
KatS3mg050_4474		2		Cytoplasmic membrane	9.82
KatS3mg050_4766		2		Unknown
KatS3mg050_5032		2		Periplasmic	9.23
KatS3mg053*	d__Bacteria;p__Chloroflexota;c__Anaerolineae;o__Thermoflexales;f__J036;g__JAAFGM01;s__
KatS3mg053_0058		2		Periplasmic	10
KatS3mg053_0398		4		Unknown
KatS3mg053_0399		5		Periplasmic	9.44
KatS3mg053_1557		2		Unknown
KatS3mg053_2263		5		Unknown
KatS3mg053_2460		5		Cytoplasmic membrane	9.86
KatS3mg053_2526		2		Cytoplasmic	8.96
KatS3mg053_2782		2		Periplasmic	9.44
KatS3mg053_2950		4		Unknown	(This protein may have multiple localization sites.)
KatS3mg053_3488		2		Unknown
KatS3mg055	d__Bacteria;p__Chloroflexota;c__Chloroflexia;o__Chloroflexales;f__Chloroflexaceae;g__Chloroflexus;s__Chloroflexus aggregans
KatS3mg055_0546		5		Unknown
KatS3mg055_0709		4		Unknown	(This protein may have multiple localization sites.)
KatS3mg055_3252		5		Unknown
KatS3mg058	d__Bacteria;p__Chloroflexota;c__Chloroflexia;o__Chloroflexales;f__Roseiflexaceae;g__Roseiflexus;s__Roseiflexus castenholzii
KatS3mg058_0636		2		Periplasmic	10
KatS3mg058_1541		5		Unknown
KatS3mg058_1837		5		Unknown
KatS3mg058_3358		2		Cytoplasmic membrane	10
KatS3mg058_3972		2		Periplasmic	10
KatS3mg058_4655		4		Periplasmic	9.83
KatS3mg061	d__Bacteria;p__Chloroflexota;c__Dehalococcoidia;o__SpSt-223;f__;g__;s__
KatS3mg061_0553		6		Unknown
KatS3mg061_0604		5		Periplasmic	9.84
KatS3mg066*	d__Bacteria;p__Cyanobacteria;c__Cyanobacteriia;o__Cyanobacteriales;f__Nostocaceae;g__Fischerella;s__Fischerella thermalis
KatS3mg066_0091		2		Unknown
KatS3mg066_0394		2		Cytoplasmic membrane	9.82
KatS3mg067*	d__Bacteria;p__Cyanobacteria;c__Cyanobacteriia;o__Thermosynechococcales;f__Thermosynechococcaceae;g__Thermosynechococcus;s__
KatS3mg067_1593		2		Unknown
KatS3mg069	d__Bacteria;p__Deinococcota;c__Deinococci;o__Deinococcales;f__Thermaceae;g__Meiothermus;s__
KatS3mg069_0298		2		Periplasmic	10
KatS3mg069_0347		2		Periplasmic	9.23
KatS3mg069_0618		5		Unknown
KatS3mg069_1129		3		Unknown
KatS3mg069_1373		2		Cytoplasmic membrane	9.82
KatS3mg069_2074		2		Unknown
KatS3mg070	d__Bacteria;p__Deinococcota;c__Deinococci;o__Deinococcales;f__Thermaceae;g__Meiothermus;s__Meiothermus ruber_A
KatS3mg070_0004		2		Periplasmic	9.84
KatS3mg070_0323		2		Periplasmic	9.84
KatS3mg070_0524		2		Cytoplasmic membrane	9.86
KatS3mg070_1068		2		Unknown	(This protein may have multiple localization sites.)
KatS3mg072	d__Bacteria;p__Deinococcota;c__Deinococci;o__Deinococcales;f__Thermaceae;g__Meiothermus;s__Meiothermus hypogaeus
KatS3mg072_1936		2		Unknown
KatS3mg072_2599		2		Periplasmic	10
KatS3mg072_2710		2		Cytoplasmic	9.97
KatS3mg076	d__Bacteria;p__Desulfobacterota_B;c__Binatia;o__HRBIN30;f__;g__;s__
KatS3mg076_0060		9		Cytoplasmic	8.96
KatS3mg076_0061		4		Unknown	(This protein may have multiple localization sites.)
KatS3mg076_0329		8		Cytoplasmic	8.96
KatS3mg076_0372		8		Periplasmic	10
KatS3mg076_0411		2		Periplasmic	9.84
KatS3mg076_0826		5		Unknown
KatS3mg076_0864		4		Cytoplasmic	9.97
KatS3mg076_1185		2		Periplasmic	10
KatS3mg076_1208		2		Unknown
KatS3mg076_1359		2		Periplasmic	9.76
KatS3mg076_1411		4		Unknown	(This protein may have multiple localization sites.)
KatS3mg076_2346		2		Cytoplasmic membrane	9.82
KatS3mg076_2605		2		Unknown
KatS3mg076_2708		2		Cytoplasmic	8.96
KatS3mg077	d__Bacteria;p__Desulfobacterota_B;c__Binatia;o__HRBIN30;f__HRBIN30;g__HRBIN30;s__
KatS3mg077_0350		2		Cytoplasmic membrane	9.82
KatS3mg077_0375		2		Unknown	(This protein may have multiple localization sites.)
KatS3mg077_0757		3		Cytoplasmic	8.96
KatS3mg077_1354		2		Periplasmic	10
KatS3mg077_1357		2		Cytoplasmic membrane	9.86
KatS3mg077_1660		2		Periplasmic	9.44
KatS3mg077_1665		2		Periplasmic	9.76
KatS3mg077_1771		6		Cytoplasmic membrane	9.16
KatS3mg077_1772		18		Cytoplasmic	8.96
KatS3mg077_1773		4		Unknown
KatS3mg077_1774		2		Unknown
KatS3mg077_1775		7		Unknown
KatS3mg077_1777		10	MtrC	Unknown	(This protein may have multiple localization sites.)
KatS3mg077_2178		9		Unknown
KatS3mg077_2620		2		Unknown	(This protein may have multiple localization sites.)
KatS3mg077_2790		2		Cytoplasmic	8.96
KatS3mg077_3164		2		Periplasmic	9.44
KatS3mg081	d__Bacteria;p__Gemmatimonadota;c__Gemmatimonadetes;o__Gemmatimonadales;f__GWC2-71-9;g__HRBIN33;s__HRBIN33 sp002923375
KatS3mg081_0862		2		Periplasmic	9.76
KatS3mg081_0915		8		Cytoplasmic	8.96
KatS3mg081_0916		2		Unknown
KatS3mg081_1429		2		Cytoplasmic	8.96
KatS3mg081_1562		2		Unknown
KatS3mg081_1566		4		Cytoplasmic	8.96
KatS3mg081_1569		16		Periplasmic	9.84
KatS3mg081_1571		18		Unknown	(This protein may have multiple localization sites.)
KatS3mg081_1572		8		Unknown
KatS3mg081_1577		2		Unknown
KatS3mg081_2352		2		Unknown
KatS3mg081_2354		2		Periplasmic	10
KatS3mg081_2399		2		Unknown	(This protein may have multiple localization sites.)
KatS3mg081_2607		2		Periplasmic	9.76
KatS3mg081_2768		5		Periplasmic	9.83
KatS3mg104	d__Bacteria;p__Planctomycetota;c__Phycisphaerae;o__Tepidisphaerales;f__Tepidisphaeraceae;g__JACMML01;s__
KatS3mg104_0152		2		Cytoplasmic	9.97
KatS3mg104_2172		2		Unknown	(This protein may have multiple localization sites.)
KatS3mg104_2330		5		Periplasmic	9.83
KatS3mg104_2331		2		Unknown	(This protein may have multiple localization sites.)
KatS3mg105	d__Bacteria;p__Planctomycetota;c__Planctomycetia;o__Gemmatales;f__Gemmataceae;g__;s__
KatS3mg105_0007		2		Cytoplasmic	8.96
KatS3mg105_0115		4		Periplasmic	9.84
KatS3mg105_0768		2		Cytoplasmic	8.96
KatS3mg105_0781		2		Cytoplasmic membrane	9.82
KatS3mg105_0850		2		Periplasmic	9.76
KatS3mg105_0891		2		Unknown	(This protein may have multiple localization sites.)
KatS3mg105_0910		2		Cytoplasmic	8.96
KatS3mg105_1006		2		Unknown	(This protein may have multiple localization sites.)
KatS3mg105_1075		2		Unknown
KatS3mg105_1142		2		Cytoplasmic membrane	9.86
KatS3mg105_1196		5		OuterMembrane	9.49
KatS3mg105_1197		5		Cytoplasmic	8.96
KatS3mg105_1313		3		Unknown	(This protein may have multiple localization sites.)
KatS3mg105_1403		2		Periplasmic	9.84
KatS3mg105_1676		2		Cytoplasmic	8.96
KatS3mg105_1753		2		Periplasmic	10
KatS3mg105_1841		5		Periplasmic	9.84
KatS3mg105_1842		4		Cytoplasmic	8.96
KatS3mg105_1965		10		Unknown	(This protein may have multiple localization sites.)
KatS3mg105_1979		2		Cytoplasmic membrane	9.27
KatS3mg105_1983		8		Unknown	(This protein may have multiple localization sites.)
KatS3mg105_2080		4		Unknown
KatS3mg105_2242		2		Unknown
KatS3mg105_2285		2		Unknown	(This protein may have multiple localization sites.)
KatS3mg105_2397		8		Cytoplasmic	8.96
KatS3mg105_2576		2		Unknown	(This protein may have multiple localization sites.)
KatS3mg105_2665		2		Unknown	(This protein may have multiple localization sites.)
KatS3mg105_2695		10		Unknown
KatS3mg105_2910		4		Periplasmic	9.83
KatS3mg105_3101		5		Cytoplasmic	8.96
KatS3mg105_3448		2		Unknown
KatS3mg105_3517		10		Cytoplasmic	8.96
KatS3mg105_3554		2		Periplasmic	9.44
KatS3mg105_3757		2		Cytoplasmic	8.96
KatS3mg105_3897		2		Cytoplasmic	8.96
KatS3mg105_3967		2		Unknown
KatS3mg105_4158		2		Periplasmic	9.83
KatS3mg105_4230		8		Unknown	(This protein may have multiple localization sites.)
KatS3mg105_4288		3		Unknown	(This protein may have multiple localization sites.)
KatS3mg105_4296		2		Cytoplasmic	8.96
KatS3mg105_4308		2		Unknown	(This protein may have multiple localization sites.)
KatS3mg105_4505		5		Unknown
KatS3mg105_4709		2		Periplasmic	10
KatS3mg105_4862		2		Unknown	(This protein may have multiple localization sites.)
KatS3mg105_5070		2		Unknown
KatS3mg108	d__Bacteria;p__Planctomycetota;c__Planctomycetia;o__Isosphaerales;f__Isosphaeraceae;g__;s__
KatS3mg108_0198		7		Unknown
KatS3mg108_0200		7		Cytoplasmic	8.96
KatS3mg108_0643		2		Cytoplasmic membrane	9.97
KatS3mg108_0668		2		Unknown
KatS3mg108_0670		2		Cytoplasmic membrane	9.97
KatS3mg108_0799		10		Periplasmic	9.84
KatS3mg108_0801		4		Unknown
KatS3mg108_0803		5		Periplasmic	9.84
KatS3mg108_0804		9		Unknown
KatS3mg108_0895		2		Unknown	(This protein may have multiple localization sites.)
KatS3mg108_0900		2		Cytoplasmic	8.96
KatS3mg108_1049		2		Cytoplasmic membrane	9.82
KatS3mg108_1073		2		Unknown
KatS3mg108_1093		8		Cytoplasmic	8.96
KatS3mg108_1130		2		Unknown	(This protein may have multiple localization sites.)
KatS3mg108_1132		2		Cytoplasmic	8.96
KatS3mg108_1373		2		Periplasmic	9.83
KatS3mg108_1767		2		Unknown	(This protein may have multiple localization sites.)
KatS3mg108_1787		2		Unknown
KatS3mg108_1838		2		Periplasmic	9.76
KatS3mg108_2081		2		Unknown
KatS3mg108_2312		2		Unknown
KatS3mg108_2472		2		Cytoplasmic	8.96
KatS3mg108_2710		2		Periplasmic	9.44
KatS3mg108_2725		2		Cytoplasmic	8.96
KatS3mg108_2831		2		Unknown
KatS3mg108_2881		8		Unknown	(This protein may have multiple localization sites.)
KatS3mg108_2946		2		Cytoplasmic	8.96
KatS3mg108_3009		2		Cytoplasmic	8.96
KatS3mg108_3112		2		Cytoplasmic	8.96
KatS3mg108_3150		5		Cytoplasmic membrane	9.5
KatS3mg108_3320		2		Cytoplasmic membrane	10
KatS3mg108_3363		4		Periplasmic	9.44
KatS3mg108_3388		2		Unknown	(This protein may have multiple localization sites.)
KatS3mg108_3406		2		Unknown	(This protein may have multiple localization sites.)
KatS3mg108_3517		2		Unknown	(This protein may have multiple localization sites.)
KatS3mg108_3591		5		Unknown
KatS3mg108_3670		2		Unknown
KatS3mg108_3764		2		Unknown	(This protein may have multiple localization sites.)
KatS3mg108_3798		2		Unknown	(This protein may have multiple localization sites.)
KatS3mg110	d__Bacteria;p__Planctomycetota;c__Planctomycetia;o__Pirellulales;f__Pirellulaceae;g__VGZC01;s__
KatS3mg110_0147		2		Cytoplasmic membrane	9.27
KatS3mg110_0159		2		Cytoplasmic	8.96
KatS3mg110_0243		2		Cytoplasmic	8.96
KatS3mg110_0283		2		Unknown	(This protein may have multiple localization sites.)
KatS3mg110_0401		2		Periplasmic	9.84
KatS3mg110_0562		2		Periplasmic	9.51
KatS3mg110_0698		2		Unknown	(This protein may have multiple localization sites.)
KatS3mg110_0794		2		Unknown
KatS3mg110_0802		10		Periplasmic	9.51
KatS3mg110_0804		5		Unknown	(This protein may have multiple localization sites.)
KatS3mg110_0805		4		Unknown
KatS3mg110_0808		10		Unknown
KatS3mg110_0924		5		Cytoplasmic membrane	9.86
KatS3mg110_0926		2		Unknown
KatS3mg110_1263		2		Unknown
KatS3mg110_1330		2		Cytoplasmic membrane	10
KatS3mg110_1381		2		Cytoplasmic membrane	9.96
KatS3mg110_1408		2		Periplasmic	9.76
KatS3mg110_1486		2		Cytoplasmic	8.96
KatS3mg110_1610		2		Cytoplasmic membrane	9.82
KatS3mg110_1634		2		Cytoplasmic membrane	9.82
KatS3mg110_1692		2		Periplasmic	9.76
KatS3mg110_1742		5		Cytoplasmic membrane	9.5
KatS3mg110_1887		7		Cytoplasmic	8.96
KatS3mg110_1939		2		Cytoplasmic	8.96
KatS3mg110_2004		2		Cytoplasmic membrane	9.86
KatS3mg110_2049		2		Unknown
KatS3mg110_2065		2		Cytoplasmic	8.96
KatS3mg110_2069		2		Unknown	(This protein may have multiple localization sites.)
KatS3mg110_2161		7		Cytoplasmic	8.96
KatS3mg110_2164		7		Cytoplasmic	8.96
KatS3mg110_2204		2		Cytoplasmic	8.96
KatS3mg110_2323		8		Cytoplasmic membrane	9.27
KatS3mg110_2326		2		Cytoplasmic	8.96
KatS3mg110_2405		2		Cytoplasmic	8.96
KatS3mg110_2416		2		Unknown
KatS3mg110_2494		2		Cytoplasmic membrane	9.82
KatS3mg110_2578		8		Periplasmic	9.99
KatS3mg110_2590		5		Unknown	(This protein may have multiple localization sites.)
KatS3mg110_2660		2		Cytoplasmic	8.96
KatS3mg110_3044		2		Unknown
KatS3mg110_3276		2		Cytoplasmic	8.96
KatS3mg110_3338		3		Unknown	(This protein may have multiple localization sites.)
KatS3mg110_3570		2		Unknown
KatS3mg110_3600		8		Unknown
KatS3mg110_3635		2		Unknown	(This protein may have multiple localization sites.)
KatS3mg110_3679		5		Unknown	(This protein may have multiple localization sites.)
KatS3mg110_3894		2		Unknown
KatS3mg110_3983		2		Unknown
KatS3mg110_4214		2		Cytoplasmic	8.96
KatS3mg110_4301		7		Cytoplasmic	8.96
KatS3mg110_4464		2		Cytoplasmic	8.96
KatS3mg110_4499		2		Unknown	(This protein may have multiple localization sites.)
KatS3mg110_4561		4		Unknown	(This protein may have multiple localization sites.)
KatS3mg116	d__Bacteria;p__Proteobacteria;c__Alphaproteobacteria;o__Acetobacterales;f__Acetobacteraceae;g__Elioraea;s__Elioraea sp006704265
KatS3mg116_0721		4		Cytoplasmic membrane	10
KatS3mg116_0978		2		Cytoplasmic	8.96
KatS3mg116_1846		2		Periplasmic	9.76
KatS3mg117*	d__Bacteria;p__Proteobacteria;c__Alphaproteobacteria;o__Geminicoccales;f__Geminicoccaceae;g__;s__
KatS3mg117_0011		2		Unknown
KatS3mg117_0280		2		Periplasmic	9.44
KatS3mg117_0680		7		Cytoplasmic membrane	10
KatS3mg117_1531		2		Cytoplasmic membrane	9.97
KatS3mg117_2795		2		Periplasmic	9.44
KatS3mg119	d__Bacteria;p__Proteobacteria;c__Alphaproteobacteria;o__Sphingomonadales;f__Rhodothalassiaceae;g__J084;s__
KatS3mg119_0222		2		Periplasmic	9.76
KatS3mg119_2121		2		Cytoplasmic	8.96
KatS3mg119_2203		2		Cytoplasmic membrane	9.86
KatS3mg120	d__Bacteria;p__Proteobacteria;c__Alphaproteobacteria;o__Sphingomonadales;f__Sphingomonadaceae;g__Erythrobacter;s__Erythrobacter cryptus
KatS3mg120_0493		2		Unknown
KatS3mg120_0697		2		Unknown
KatS3mg120_0708		10		Cytoplasmic	8.96
KatS3mg120_0711		10		Unknown
KatS3mg120_0714		4		Unknown
KatS3mg122	d__Bacteria;p__Proteobacteria;c__Gammaproteobacteria;o__Burkholderiales;f__Burkholderiaceae;g__Caldimonas;s__Caldimonas manganoxidans
KatS3mg122_0413		2		Periplasmic	10
KatS3mg122_1438		2		Periplasmic	10
KatS3mg122_1689		2		Periplasmic	10
KatS3mg122_1913		2		Periplasmic	9.83
KatS3mg122_2645		2		Cytoplasmic membrane	9.82
KatS3mg122_2689		3		Cytoplasmic	9.97
KatS3mg123	d__Bacteria;p__Proteobacteria;c__Gammaproteobacteria;o__Burkholderiales;f__UBA6910;g__Pelomicrobium;s__
KatS3mg123_0813		2		Periplasmic	9.83
KatS3mg123_1209		2		Cytoplasmic	9.97
KatS3mg123_1328		10		Periplasmic	9.51
KatS3mg123_1372		3		Unknown
KatS3mg123_2770		2		Periplasmic	9.76
KatS3mg123_3337		2		Periplasmic	10
KatS3mg125	d__Bacteria;p__Proteobacteria;c__Gammaproteobacteria;o__Xanthomonadales;f__;g__;s__
KatS3mg125_0359		2		Periplasmic	10
KatS3mg125_1062		2		Cytoplasmic membrane	9.82
KatS3mg125_1356		4		Cytoplasmic	8.96
KatS3mg125_1505		2		Periplasmic	9.44
KatS3mg125_1517		10	MtrA	Cytoplasmic	8.96
KatS3mg125_1677		8		Unknown	(This protein may have multiple localization sites.)
KatS3mg125_1726		10		Cytoplasmic	8.96
KatS3mg125_1729		10		Cytoplasmic membrane	9.86
KatS3mg126	d__Bacteria;p__Proteobacteria;c__Gammaproteobacteria;o__Xanthomonadales;f__Xanthomonadaceae;g__CAU-1598;s__
KatS3mg126_0039		4		Unknown	(This protein may have multiple localization sites.)
KatS3mg126_0064		2		Periplasmic	10
KatS3mg126_1236		2		Cytoplasmic membrane	9.82
KatS3mg126_1265		2		Periplasmic	10
KatS3mg126_2080		10		Unknown
KatS3mg126_2083		10		Cytoplasmic	8.96
KatS3mg126_2252		5		Cytoplasmic membrane	10
KatS3mg129	d__Bacteria;p__Spirochaetota;c__Leptospirae;o__Leptospirales;f__Leptonemataceae;g__Leptonema;s__
KatS3mg129_0013		2		Unknown	(This protein may have multiple localization sites.)
KatS3mg129_1013		2		Cytoplasmic membrane	9.82
KatS3mg129_1080		2		Periplasmic	9.99
KatS3mg129_1564		5		Cytoplasmic	8.96
KatS3mg129_1570		2		Unknown
KatS3mg129_2215		2		Cytoplasmic	8.96
KatS3mg129_3010		2		Periplasmic	9.44
MQ-MAGs
KatS3mg011	d__Bacteria;p__Actinobacteriota;c__Acidimicrobiia;o__UBA5794;f__S012-128;g__;s__
KatS3mg011_0441		2		Cytoplasmic	7.5
KatS3mg014	d__Bacteria;p__Actinobacteriota;c__UBA4738;o__UBA4738;f__HRBIN12;g__HRBIN12;s__HRBIN12 sp002898915
KatS3mg014_0392		7		Cytoplasmic membrane	8.16
KatS3mg014_0409		3		Unknown
KatS3mg014_0410		3		Unknown
KatS3mg014_0412		10		Cytoplasmic membrane	8.16
KatS3mg014_0413		8		Cytoplasmic membrane	8.16
KatS3mg016	d__Bacteria;p__Armatimonadota;c__Fimbriimonadia;o__Fimbriimonadales;f__GBS-DC;g__GBS-DC;s__
KatS3mg016_0299		5		Unknown
KatS3mg016_0427		2		Cytoplasmic	9.97
KatS3mg016_1170		5		Cytoplasmic	8.96
KatS3mg016_1514		2		Unknown
KatS3mg016_1580		2		Unknown	(This protein may have multiple localization sites.)
KatS3mg016_2205		4		Unknown	(This protein may have multiple localization sites.)
KatS3mg019	d__Bacteria;p__Armatimonadota;c__Fimbriimonadia;o__Fimbriimonadales;f__GBS-DC;g__GBS-DC;s__
KatS3mg019_0511		4		Unknown	(This protein may have multiple localization sites.)
KatS3mg019_0630		2		Unknown	(This protein may have multiple localization sites.)
KatS3mg019_0812		2		Cytoplasmic membrane	9.82
KatS3mg019_0937		2		Cytoplasmic membrane	9.86
KatS3mg019_1150		5		Unknown
KatS3mg026	d__Bacteria;p__Bacteroidota;c__Bacteroidia;o__SpSt-205;f__SpSt-205;g__SpSt-205;s__
KatS3mg026_1874		7		Cytoplasmic	8.96
KatS3mg027	d__Bacteria;p__Bacteroidota;c__Bacteroidia;o__AKYH767;f__B-17BO;g__;s__
KatS3mg027_0015		2		Cytoplasmic membrane	9.93
KatS3mg027_0026		2		Extracellular	9.65
KatS3mg027_0098		7		Unknown
KatS3mg027_0112		2		Unknown
KatS3mg027_0113		4		Periplasmic	9.84
KatS3mg027_0329		2		Periplasmic	10
KatS3mg027_0388		2		Periplasmic	9.76
KatS3mg027_1052		2		Periplasmic	9.44
KatS3mg027_1060		2		Cytoplasmic membrane	9.86
KatS3mg028	d__Bacteria;p__Bacteroidota;c__Bacteroidia;o__AKYH767;f__B-17BO;g__;s__
KatS3mg028_1042		2		Periplasmic	10
KatS3mg028_1047		6		Unknown
KatS3mg028_1448		2		Periplasmic	10
KatS3mg038	d__Bacteria;p__Bacteroidota;c__Kapabacteria;o__Kapabacteriales;f__NICIL-2;g__NICIL-2;s__
KatS3mg038_0267		5		Cytoplasmic	8.96
KatS3mg038_0907		2		Periplasmic	9.44
KatS3mg038_2251		5		Unknown
KatS3mg042	d__Bacteria;p__Bacteroidota;c__Rhodothermia;o__Rhodothermales;f__ISCAR-4553;g__ISCAR-4553;s__
KatS3mg042_0339		7		Cytoplasmic	8.96
KatS3mg042_0515		5		Unknown
KatS3mg042_0550		4		Cytoplasmic membrane	10
KatS3mg042_0784		8		Unknown	(This protein may have multiple localization sites.)
KatS3mg042_1434		2		Periplasmic	9.76
KatS3mg043	d__Bacteria;p__Bacteroidota;c__Rhodothermia;o__Rhodothermales;f__ISCAR-4553;g__ISCAR-4553;s__ISCAR-4553 sp0116822
KatS3mg043_0117		7		Cytoplasmic	8.96
KatS3mg043_0344		7		Cytoplasmic	8.96
KatS3mg043_1218		5		Unknown
KatS3mg043_1249		2		Unknown
KatS3mg043_1251		2		Unknown
KatS3mg043_1524		2		Cytoplasmic	8.96
KatS3mg043_1685		7		Cytoplasmic	8.96
KatS3mg047	d__Bacteria;p__Chloroflexota;c__Anaerolineae;o__Anaerolineales;f__Anaerolineaceae;g__Bellilinea;s__
KatS3mg047_0275		2		Cytoplasmic	9.97
KatS3mg047_1003		9		Unknown
KatS3mg047_1004		10		Cytoplasmic	8.96
KatS3mg048	d__Bacteria;p__Chloroflexota;c__Anaerolineae;o__Caldilineales;f__Caldilineaceae;g__Caldilinea;s__
KatS3mg048_1535		2		Cytoplasmic membrane	9.86
KatS3mg048_1809		2		Unknown	(This protein may have multiple localization sites.)
KatS3mg048_1864		2		Cytoplasmic membrane	9.82
KatS3mg048_2510		4		Unknown
KatS3mg048_2511		5		Periplasmic	9.76
KatS3mg048_4034		5		Unknown
KatS3mg048_4060		2		Periplasmic	9.76
KatS3mg052	d__Bacteria;p__Chloroflexota;c__Anaerolineae;o__Thermoflexales;f__J036;g__JAAFGM01;s__
KatS3mg052_0273		4		Periplasmic	9.83
KatS3mg052_0429		2		Unknown
KatS3mg052_0616		5		Unknown	(This protein may have multiple localization sites.)
KatS3mg052_1165		5		Unknown	(This protein may have multiple localization sites.)
KatS3mg052_1166		4		Unknown
KatS3mg052_1850		2		Periplasmic	9.76
KatS3mg056	d__Bacteria;p__Chloroflexota;c__Chloroflexia;o__Chloroflexales;f__Chloroflexaceae;g__Chloroflexus;s__Chloroflexus aurantiacus
KatS3mg056_0888		2		Periplasmic	9.44
KatS3mg056_0941		5		Cytoplasmic membrane	9.82
KatS3mg056_0993		4		Cytoplasmic membrane	10
KatS3mg056_3707		5		Unknown
KatS3mg057	d__Bacteria;p__Chloroflexota;c__Chloroflexia;o__Chloroflexales;f__Herpetosiphonaceae;g__;s__
KatS3mg057_0281		2		Cytoplasmic membrane	9.97
KatS3mg057_1942		2		Unknown
KatS3mg060	d__Bacteria;p__Chloroflexota;c__Dehalococcoidia;o__;f__;g__;s__
KatS3mg060_0592		6		Cytoplasmic membrane	9.86
KatS3mg060_0911		5		Periplasmic	9.84
KatS3mg060_1920		6		Periplasmic	9.84
KatS3mg068	d__Bacteria;p__Cyanobacteria;c__Sericytochromatia;o__UBA7694;f__JACMQJ01;g__;s__
KatS3mg068_0304		6		Cytoplasmic	8.96
KatS3mg068_0469		2		Cytoplasmic membrane	9.82
KatS3mg068_1442		2		Periplasmic	9.76
KatS3mg068_1777		2		Unknown
KatS3mg071	d__Bacteria;p__Deinococcota;c__Deinococci;o__Deinococcales;f__Thermaceae;g__Meiothermus;s__
KatS3mg071_1520		2		Periplasmic	9.84
KatS3mg071_1945		2		Cytoplasmic membrane	9.86
KatS3mg071_2201		2		Periplasmic	9.44
KatS3mg078	d__Bacteria;p__Desulfobacterota_D;c__UBA1144;o__UBA2774;f__CSP1-2;g__HRBIN37;s__HRBIN37 sp0028983
KatS3mg078_0443		5		Cytoplasmic	8.96
KatS3mg078_0947		10	MtrC	Unknown	(This protein may have multiple localization sites.)
KatS3mg078_0948		2		Cytoplasmic	8.96
KatS3mg078_0950		7		Cytoplasmic	8.96
KatS3mg078_0951		4		Unknown	(This protein may have multiple localization sites.)
KatS3mg078_0953		3		Unknown
KatS3mg078_2376		2		Unknown	(This protein may have multiple localization sites.)
KatS3mg102	d__Bacteria;p__Planctomycetota;c__J058;o__J103;f__J103;g__;s__
KatS3mg102_0407		2		Cytoplasmic	8.96
KatS3mg102_0872		2		Unknown
KatS3mg102_1979		5		Unknown
KatS3mg102_2298		2		Cytoplasmic	9.97
KatS3mg111	d__Bacteria;p__Planctomycetota;c__Planctomycetia;o__Pirellulales;f__Pirellulaceae;g__Aureliella;s__
KatS3mg111_0228		2		Cytoplasmic	8.96
KatS3mg111_0351		2		Unknown	(This protein may have multiple localization sites.)
KatS3mg111_0409		2		Cytoplasmic membrane	9.86
KatS3mg111_0440		2		Periplasmic	9.76
KatS3mg111_0639		7		Cytoplasmic	8.96
KatS3mg111_0688		2		Cytoplasmic	8.96
KatS3mg111_0711		4		Periplasmic	9.76
KatS3mg111_0853		2		Cytoplasmic	8.96
KatS3mg111_0984		7		Cytoplasmic	8.96
KatS3mg111_1302		2		Cytoplasmic membrane	9.82
KatS3mg111_1381		2		Unknown
KatS3mg111_1400		5		Unknown
KatS3mg111_1514		2		Unknown	(This protein may have multiple localization sites.)
KatS3mg111_1551		2		Cytoplasmic	8.96
KatS3mg111_1795		2		Cytoplasmic membrane	10
KatS3mg111_1840		7		Cytoplasmic	8.96
KatS3mg111_1971		7		Unknown	(This protein may have multiple localization sites.)
KatS3mg111_2015		5		Cytoplasmic membrane	9.46
KatS3mg111_2208		2		Periplasmic	9.44
KatS3mg111_2225		2		Unknown
KatS3mg111_2332		10		Cytoplasmic	8.96
KatS3mg111_2416		2		Cytoplasmic	8.96
KatS3mg111_2453		2		Periplasmic	9.51
KatS3mg111_2496		2		Cytoplasmic	8.96
KatS3mg111_2904		2		Cytoplasmic	8.96
KatS3mg111_2918		2		Cytoplasmic	8.96
KatS3mg111_2982		5		Unknown	(This protein may have multiple localization sites.)
KatS3mg111_3092		2		Cytoplasmic	8.96
KatS3mg111_3202		4		Cytoplasmic	8.96
KatS3mg111_3228		2		Cytoplasmic	8.96
KatS3mg111_3334		12		Cytoplasmic	8.96
KatS3mg111_3344		2		Unknown	(This protein may have multiple localization sites.)
KatS3mg111_3362		2		Cytoplasmic	8.96
KatS3mg111_3439		2		Cytoplasmic	8.96
KatS3mg111_3486		2		Unknown
KatS3mg111_3578		2		Cytoplasmic membrane	9.82
KatS3mg111_3595		4		Periplasmic	9.83
KatS3mg111_3599		4		Unknown
KatS3mg111_3623		2		Unknown
KatS3mg111_3648		7		Cytoplasmic	8.96
KatS3mg111_3732		2		Unknown
KatS3mg111_3855		8		Periplasmic	9.83
KatS3mg111_4065		2		Unknown
KatS3mg111_4156		2		Cytoplasmic	8.96
KatS3mg111_4185		2		Unknown
KatS3mg111_4256		5		Unknown
KatS3mg111_4332		2		Cytoplasmic	8.96
KatS3mg111_4338		2		Unknown
KatS3mg112	d__Bacteria;p__Planctomycetota;c__Planctomycetia;o__Pirellulales;f__Thermoguttaceae;g__Thermogutta;s__
KatS3mg112_0006		4		Cytoplasmic	8.96
KatS3mg112_0268		2		Unknown
KatS3mg112_0473		2		Unknown
KatS3mg112_0477		2		Extracellular	9.65
KatS3mg112_0685		3		Cytoplasmic	8.96
KatS3mg112_0948		2		Cytoplasmic	8.96
KatS3mg112_0993		2		Cytoplasmic	8.96
KatS3mg112_0995		8		Cytoplasmic	8.96
KatS3mg112_1028		4		Unknown
KatS3mg112_1076		4		Unknown
KatS3mg112_1077		4		Periplasmic	10
KatS3mg112_1148		2		Periplasmic	9.84
KatS3mg112_1596		7		Cytoplasmic	8.96
KatS3mg112_1683		4		Unknown
KatS3mg112_1702		5		Unknown
KatS3mg112_1885		5		Cytoplasmic membrane	10
KatS3mg115	d__Bacteria;p__Poribacteria;c__WGA-4E;o__GCA-2687025;f__GCA-2687025;g__;s__
KatS3mg115_0181		3		Cytoplasmic membrane	10
KatS3mg115_0267		4		Cytoplasmic membrane	9.46
KatS3mg115_0796		2		Cytoplasmic membrane	9.82
KatS3mg115_1301		2		Cytoplasmic	8.96
KatS3mg115_1894		7		Unknown	(This protein may have multiple localization sites.)
KatS3mg115_1896		8		Cytoplasmic	8.96
KatS3mg115_1945		5		Cytoplasmic	8.96
KatS3mg115_1949		4		Cytoplasmic membrane	10
KatS3mg115_2116		4		Cytoplasmic	8.96
KatS3mg115_2384		5		Unknown
KatS3mg118	d__Bacteria;p__Proteobacteria;c__Alphaproteobacteria;o__Rhodobacterales;f__Rhodobacteraceae;g__J013;s__J013 sp0036971
KatS3mg118_0603		2		Unknown
KatS3mg118_1692		2		Unknown	(This protein may have multiple localization sites.)
KatS3mg118_1696		2		Unknown
KatS3mg118_1902		2		Cytoplasmic	8.96
KatS3mg118_3525		2		Periplasmic	10
KatS3mg118_3756		2		Unknown	(This protein may have multiple localization sites.)
KatS3mg121	d__Bacteria;p__Proteobacteria;c__Gammaproteobacteria;o__HTCC5015;f__HTCC5015;g__;s__
KatS3mg121_0218		4		Cytoplasmic membrane	9.82
KatS3mg121_0219		2		Periplasmic	9.76
KatS3mg121_1207		2		Periplasmic	9.76
KatS3mg121_1326		2		Unknown
KatS3mg121_1339		2		Periplasmic	10
KatS3mg121_1340		2		Unknown	(This protein may have multiple localization sites.)
KatS3mg121_1551		2		Periplasmic	10
KatS3mg124	d__Bacteria;p__Proteobacteria;c__Gammaproteobacteria;o__Pseudomonadales;f__Porticoccaceae;g__;s__
KatS3mg124_1633		2		Unknown
KatS3mg124_2211		2		Periplasmic	10
KatS3mg127	d__Bacteria;p__Proteobacteria;c__Gammaproteobacteria;o__Xanthomonadales;f__Xanthomonadaceae;g__Silanimonas;s__
KatS3mg127_0110		4		Unknown	(This protein may have multiple localization sites.)
KatS3mg127_0111		10		Unknown
KatS3mg127_0114		10		Unknown	(This protein may have multiple localization sites.)
KatS3mg127_2187		2		Periplasmic	10
KatS3mg130	d__Bacteria;p__Sumerlaeota;c__Sumerlaeia;o__Sumerlaeales;f__Sumerlaeaceae;g__Sumerlaea;s__Sumerlaea chitinivorans
KatS3mg130_1252		4		Unknown
KatS3mg130_1254		4		Unknown	(This protein may have multiple localization sites.)
KatS3mg130_1700		5		Unknown
KatS3mg131	d__Bacteria;p__Tectomicrobia;c__Entotheonellia;o__Entotheonellales;f__;g__;s__
KatS3mg131_1370		2		Unknown	(This protein may have multiple localization sites.)
KatS3mg131_1693		2		Periplasmic	9.76
KatS3mg131_1834		6		Unknown
KatS3mg131_1835		3		Unknown	(This protein may have multiple localization sites.)
KatS3mg131_1838		2		Unknown
KatS3mg131_2050		8		Periplasmic	9.76
KatS3mg131_2389		2		Periplasmic	9.22
KatS3mg131_2669		3		Unknown
KatS3mg131_3273		5		Unknown
KatS3mg131_3424		5		Unknown
KatS3mg131_3933		2		Unknown
LQ-MAGs
KatS3mg010	d__Bacteria;p__Actinobacteriota;c__Acidimicrobiia;o__IMCC26256;f__PALSA-610;g__;s__
KatS3mg010_1943		2		Cytoplasmic	7.5
KatS3mg017	d__Bacteria;p__Armatimonadota;c__Fimbriimonadia;o__Fimbriimonadales;f__GBS-DC;g__GBS-DC;s__
KatS3mg017_0430		5		Cytoplasmic	8.96
KatS3mg017_0568		5		Unknown
KatS3mg017_0931		4		Unknown	(This protein may have multiple localization sites.)
KatS3mg017_0947		5		Cytoplasmic	8.96
KatS3mg020	d__Bacteria;p__Armatimonadota;c__Fimbriimonadia;o__Fimbriimonadales;f__GBS-DC;g__GBS-DC;s__
KatS3mg020_0054		4		Cytoplasmic	8.96
KatS3mg020_0159		2		Unknown	(This protein may have multiple localization sites.)
KatS3mg020_1096		5		Unknown
KatS3mg029	d__Bacteria;p__Bacteroidota;c__Bacteroidia;o__Chitinophagales;f__Saprospiraceae;g__UBA6168;s__
KatS3mg029_0172		23		Periplasmic	9.51
KatS3mg029_0173		13		Periplasmic	9.83
KatS3mg029_0174		91		Extracellular	9.64
KatS3mg030	d__Bacteria;p__Bacteroidota;c__Bacteroidia;o__Chitinophagales;f__Saprospiraceae;g__UBA6168;s__
KatS3mg030_457		6		Unknown
KatS3mg035	d__Bacteria;p__Bacteroidota;c__Bacteroidia;o__;f__;g__;s__
KatS3mg035_0031		2		Periplasmic	9.44
KatS3mg035_0470		2		Periplasmic	9.44
KatS3mg035_0565		6		Cytoplasmic membrane	9.5
KatS3mg035_0585		7		Cytoplasmic	8.96
KatS3mg035_1457		2		Periplasmic	9.44
KatS3mg036	d__Bacteria;p__Bacteroidota;c__Ignavibacteria;o__Ignavibacteriales;f__Ignavibacteriaceae;g__Ignavibacterium;s__
KatS3mg036_0381		8		Unknown	(This protein may have multiple localization sites.)
KatS3mg036_0786		13		Cytoplasmic membrane	10
KatS3mg036_0787		6		Cytoplasmic membrane	9.16
KatS3mg036_0803		13		Cytoplasmic membrane	10
KatS3mg036_0804		6		Cytoplasmic membrane	9.16
KatS3mg044	d__Bacteria;p__Bacteroidota;c__Rhodothermia;o__Rhodothermales;f__ISCAR-4553;g__ISCAR-4553;s__
KatS3mg044_0328		2		Cytoplasmic membrane	9.82
KatS3mg044_0413		4		Cytoplasmic membrane	9.46
KatS3mg044_1088		2		Unknown
KatS3mg045	d__Bacteria;p__Chloroflexota;c__Anaerolineae;o__Anaerolineales;f__Anaerolineaceae;g__Bellilinea;s__
KatS3mg045_0187		10		Periplasmic	9.51
KatS3mg045_0345		2		Periplasmic	10
KatS3mg045_0631		2		Cytoplasmic membrane	9.82
KatS3mg045_0632		5		Periplasmic	9.84
KatS3mg045_0991		2		Periplasmic	9.84
KatS3mg045_1074		5		Periplasmic	9.83
KatS3mg046	d__Bacteria;p__Chloroflexota;c__Anaerolineae;o__Anaerolineales;f__Anaerolineaceae;g__Bellilinea;s__
KatS3mg046_334		5		Unknown
KatS3mg046_416		2		Periplasmic	9.83
KatS3mg046_819		2		Periplasmic	9.83
KatS3mg051	d__Bacteria;p__Chloroflexota;c__Anaerolineae;o__Aggregatilineales;f__Aggregatilineaceae;g__UBA2029;s__
KatS3mg051_0170		3		Unknown
KatS3mg051_1264		5		Unknown
KatS3mg051_2239		5		Unknown
KatS3mg054	d__Bacteria;p__Chloroflexota;c__Chloroflexia;o__Chloroflexales;f__Chloroflexaceae;g__Chloroflexus;s__
KatS3mg054_0510		2		Periplasmic	9.44
KatS3mg059	d__Bacteria;p__Chloroflexota;c__Chloroflexia;o__Thermomicrobiales;f__UBA6265;g__;s__
KatS3mg059_0202		2		Unknown
KatS3mg073	d__Bacteria;p__Deinococcota;c__Deinococci;o__Deinococcales;f__Thermaceae;g__Meiothermus;s__Meiothermus hypogaeus
KatS3mg073_1045		2		Cytoplasmic membrane	9.86
KatS3mg074	d__Bacteria;p__Deinococcota;c__Deinococci;o__Deinococcales;f__Thermaceae;g__Meiothermus;s__Meiothermus hypogaeus
KatS3mg074_442		2		Cytoplasmic	9.97
KatS3mg074_567		2		Periplasmic	9.44
KatS3mg075	d__Bacteria;p__Deinococcota;c__Deinococci;o__Deinococcales;f__Thermaceae;g__Meiothermus;s__Meiothermus ruber
KatS3mg075_440		2		Cytoplasmic membrane	9.86
KatS3mg075_580		2		Periplasmic	9.44
KatS3mg075_775		2		Periplasmic	9.44
KatS3mg080	d__Bacteria;p__Firmicutes;c__Bacilli;o__Bacillales;f__Anoxybacillaceae;g__Anoxybacillus;s__Anoxybacillus gonensis
KatS3mg080_0711		2		Cytoplasmic	7.5
KatS3mg082	d__Bacteria;p__Nitrospirota;c__Nitrospiria;o__Nitrospirales;f__Nitrospiraceae;g__;s__
KatS3mg082_0986		8		Periplasmic	9.44
KatS3mg082_1052		3		Cytoplasmic membrane	10
KatS3mg082_1141		3		Cytoplasmic	8.96
KatS3mg082_1267		6		Periplasmic	9.84
KatS3mg082_1297		2		Periplasmic	9.44
KatS3mg087	d__Bacteria;p__Patescibacteria;c__Microgenomatia;o__Daviesbacterales;f__;g__;s__
KatS3mg087_0115		2		Cytoplasmic	8.96
KatS3mg106	d__Bacteria;p__Planctomycetota;c__Planctomycetia;o__Gemmatales;f__Gemmataceae;g__Thermogemmata;s__
KatS3mg106_050		2		Unknown
KatS3mg106_060		4		Unknown	(This protein may have multiple localization sites.)
KatS3mg106_080		2		Unknown
KatS3mg106_179		2		Unknown
KatS3mg106_280		2		Unknown
KatS3mg106_346		2		Unknown
KatS3mg106_394		2		Unknown
KatS3mg106_452		2		Unknown
KatS3mg106_592		2		Unknown
KatS3mg106_597		4		Cytoplasmic	8.96
KatS3mg106_599		2		Cytoplasmic	8.96
KatS3mg106_726		2		Unknown
KatS3mg106_789		5		Cytoplasmic	8.96
KatS3mg107	d__Bacteria;p__Planctomycetota;c__Planctomycetia;o__Gemmatales;f__Gemmataceae;g__Thermogemmata;s__Thermogemmata fonticola
KatS3mg107_0075		2		Unknown
KatS3mg107_0375		2		Cytoplasmic	8.96
KatS3mg107_0595		2		Unknown
KatS3mg107_0920		2		Cytoplasmic	8.96
KatS3mg107_0972		2		Cytoplasmic membrane	9.27
KatS3mg107_1282		2		Cytoplasmic membrane	9.86
KatS3mg109	d__Bacteria;p__Planctomycetota;c__Planctomycetia;o__Pirellulales;f__Pirellulaceae;g__VGZC01;s__
KatS3mg109_0310		4		Unknown	(This protein may have multiple localization sites.)
KatS3mg109_0622		2		Cytoplasmic	8.96
KatS3mg109_0952		2		Unknown	(This protein may have multiple localization sites.)
KatS3mg109_0992		2		Cytoplasmic membrane	9.27
KatS3mg109_1047		2		Periplasmic	9.76
KatS3mg109_1088		2		Periplasmic	9.76
KatS3mg109_1383		5		Cytoplasmic membrane	9.5
KatS3mg109_1405		5		Cytoplasmic membrane	10
KatS3mg109_1538		2		Cytoplasmic membrane	10
KatS3mg109_1641		2		Cytoplasmic membrane	9.82
KatS3mg109_1656		2		Cytoplasmic membrane	9.82
KatS3mg109_1696		2		Unknown
KatS3mg109_1699		2		Unknown	(This protein may have multiple localization sites.)
KatS3mg109_1724		2		Unknown
KatS3mg109_1727		2		Unknown
KatS3mg109_1857		2		Unknown
KatS3mg109_1865		2		Unknown
KatS3mg109_2251		5		Unknown
KatS3mg109_2256		5		Unknown
KatS3mg113	d__Bacteria;p__Planctomycetota;c__Planctomycetia;o__Planctomycetales;f__Planctomycetaceae;g__DSVQ01;s__
KatS3mg113_0141		2		Unknown	(This protein may have multiple localization sites.)
KatS3mg113_0499		8		Cytoplasmic	8.96
KatS3mg113_0501		2		Cytoplasmic	8.96
KatS3mg113_0553		2		Cytoplasmic	8.96
KatS3mg113_0616		2		Cytoplasmic	8.96
KatS3mg113_0978		5		Cytoplasmic membrane	9.27
KatS3mg113_1074		2		Unknown
KatS3mg113_1081		2		Unknown
KatS3mg113_1098		2		Unknown	(This protein may have multiple localization sites.)
KatS3mg114	d__Bacteria;p__Planctomycetota;c__Planctomycetia;o__Planctomycetales;f__Planctomycetaceae;g__DSVQ01;s__
KatS3mg114_0026		2		Cytoplasmic membrane	9.82
KatS3mg114_0073		7		Cytoplasmic	8.96
KatS3mg114_0207		2		Cytoplasmic membrane	9.82
KatS3mg114_0297		7		Cytoplasmic	8.96
KatS3mg114_0299		5		Cytoplasmic membrane	9.82
KatS3mg114_0343		2		Cytoplasmic	8.96
KatS3mg114_0350		2		Unknown
KatS3mg114_0597		2		Cytoplasmic	8.96
KatS3mg114_0939		2		Unknown
KatS3mg114_1000		4		Cytoplasmic membrane	9.82
KatS3mg114_1295		2		Unknown
KatS3mg114_1418		2		Unknown
KatS3mg128	d__Bacteria;p__Proteobacteria;c__Gammaproteobacteria;o__Xanthomonadales;f__Xanthomonadaceae;g__Silanimonas;s__
KatS3mg128_0529		2		Unknown
KatS3mg132	d__Bacteria;p__Verrucomicrobiota;c__Verrucomicrobiae;o__Pedosphaerales;f__NGM72-4;g__Limisphaera;s__
KatS3mg132_054		5		Periplasmic	9.83
