# Supplementary material for: Insights into ecological roles of uncultivated bacteria in Katase hot spring sediment from long-read metagenomics
Source: Front Microbiol. 2022 Nov 3;13:1045931. doi: 10.3389/fmicb.2022.1045931 (PMC9671151; doi:10.3389/fmicb.2022.1045931)
Supplement: Supplementary file 8 [file Table_7.XLSX]

## Sheet: TableS7
Supplementary Table S7. List of CDSs of Armatimonadota MAGs
	KEGG ID and functinal annotation	ID shown in Figure 6	KatS3mg015		KatS3mg018*	KatS3mg021		KatS3mg022	KatS3mg023		KatS3mg024*
Carbon metabolism
	K25026 glk; glucokinase [EC:2.7.1.2]	GLK	1		1	1		2	2		2
	K01810 GPI, pgi; glucose-6-phosphate isomerase [EC:5.3.1.9]	PGI	1		0	0		0	0		1
	K15916 pgi-pmi; glucose/mannose-6-phosphate isomerase [EC:5.3.1.9 5.3.1.8]	PMI	1		1	1		1	1		0
	K00850 pfkA, PFK; 6-phosphofructokinase 1 [EC:2.7.1.11]	PFK	1		1	1		1	1		1
	K21071 pfk, pfp; ATP-dependent phosphofructokinase / diphosphate-dependent phosphofructokinase [EC:2.7.1.11 2.7.1.90]	PFP	1		1	1		0	0		1
	K01624 FBA, fbaA; fructose-bisphosphate aldolase, class II [EC:4.1.2.13]	FbaA	0		0	0		1	1		2
	K11645 fbaB; fructose-bisphosphate aldolase, class I [EC:4.1.2.13]	FbaB	1		1	1		0	0		0
	K01803 TPI, tpiA; triosephosphate isomerase (TIM) [EC:5.3.1.1]	TIM	1		1	1		1	1		1
	K00134 GAPDH, gapA; glyceraldehyde 3-phosphate dehydrogenase (phosphorylating) [EC:1.2.1.12]	GAPDH	1		1	1		1	1		1
	K00927 PGK, pgk; phosphoglycerate kinase [EC:2.7.2.3]	PGK	1		1	1		1	1		1
	K01834 PGAM, gpmA; 2,3-bisphosphoglycerate-dependent phosphoglycerate mutase [EC:5.4.2.11]	PGAM	1		0	0		0	0		1
	K15635 apgM; 2,3-bisphosphoglycerate-independent phosphoglycerate mutase [EC:5.4.2.12]	APGM	0		1	2		2	2		1
	K01689 ENO, eno; enolase [EC:4.2.1.11]	ENO	1		1	1		1	1		1
	K00873 PK, pyk; pyruvate kinase [EC:2.7.1.40]	PK	1		1	1		1	1		1
	K01006 ppdK; pyruvate, orthophosphate dikinase [EC:2.7.9.1]	PPDK	1		1	1		1	1		1
	K01596 E4.1.1.32, pckA, PCK; phosphoenolpyruvate carboxykinase (GTP) [EC:4.1.1.32]	PCK	0		0	0		0	0		1
	K01610 E4.1.1.49, pckA; phosphoenolpyruvate carboxykinase (ATP) [EC:4.1.1.49]	PckA	1		1	1		1	0		0
	K00161 PDHA, pdhA; pyruvate dehydrogenase E1 component alpha subunit [EC:1.2.4.1]	PDH	1		1	1		1	1		1
	K00162 PDHB, pdhB; pyruvate dehydrogenase E1 component beta subunit [EC:1.2.4.1]	PDH	1		1	1		1	1		2
	K00627 DLAT, aceF, pdhC; pyruvate dehydrogenase E2 component (dihydrolipoamide acetyltransferase) [EC:2.3.1.12]	PDH	0		1	1		2	2		1
	K00382 DLD, lpd, pdhD; dihydrolipoamide dehydrogenase [EC:1.8.1.4]	PDH	2		1	4		1	1		2
	K00169 porA; pyruvate ferredoxin oxidoreductase alpha subunit [EC:1.2.7.1]	POR	0		0	0		0	0		1
	K00170 porB; pyruvate ferredoxin oxidoreductase beta subunit [EC:1.2.7.1]	POR	0		0	0		0	0		1
	K00171 porD; pyruvate ferredoxin oxidoreductase delta subunit [EC:1.2.7.1]	POR	0		0	0		0	0		1
	K00172 porC, porG; pyruvate ferredoxin oxidoreductase gamma subunit [EC:1.2.7.1]	POR	0		0	0		0	0		1
	K03737 por, nifJ; pyruvate-ferredoxin/flavodoxin oxidoreductase [EC:1.2.7.1 1.2.7.-]	POF	0		0	0		1	1		0
	K01647 CS, gltA; citrate synthase [EC:2.3.3.1]	CS	1		1	1		1	2		1
	K01681 ACO, acnA; aconitate hydratase [EC:4.2.1.3]	ACO	1		1	2		1	2		1
	K00030 IDH3; isocitrate dehydrogenase (NAD+) [EC:1.1.1.41]	IDH3	1		1	1		1	1		2
	K00031 IDH1, IDH2, icd; isocitrate dehydrogenase [EC:1.1.1.42]	IDH	0		1	1		1	1		1
	K00164 OGDH, sucA; 2-oxoglutarate dehydrogenase E1 component [EC:1.2.4.2]	SucAB	1		0	0		1	1		1
	K00658 DLST, sucB; 2-oxoglutarate dehydrogenase E2 component (dihydrolipoamide succinyltransferase) [EC:2.3.1.61]	SucAB	1		0	0		1	1		1
	K00174 korA, oorA, oforA; 2-oxoglutarate/2-oxoacid ferredoxin oxidoreductase subunit alpha [EC:1.2.7.3 1.2.7.11]	KOR	0		0	0		2	1		0
	K00175 korB, oorB, oforB; 2-oxoglutarate/2-oxoacid ferredoxin oxidoreductase subunit beta [EC:1.2.7.3 1.2.7.11]	KOR	0		0	0		2	1		0
	K00177 korC, oorC; 2-oxoglutarate ferredoxin oxidoreductase subunit gamma [EC:1.2.7.3]	KOR	0		0	0		1	0		0
	K00176 korD, oorD; 2-oxoglutarate ferredoxin oxidoreductase subunit delta [EC:1.2.7.3]	KOR	0		0	0		1	0		0
	K01902 sucD; succinyl-CoA synthetase alpha subunit [EC:6.2.1.5]	SucCD	1		1	1		1	1		1
	K01903 sucC; succinyl-CoA synthetase beta subunit [EC:6.2.1.5]	SucCD	1		1	1		1	1		1
	K00239 sdhA, frdA; succinate dehydrogenase / fumarate reductase, flavoprotein subunit [EC:1.3.5.1 1.3.5.4]	SDH/II	1		1	1		1	1		1
	K00240 sdhB, frdB; succinate dehydrogenase / fumarate reductase, iron-sulfur subunit [EC:1.3.5.1 1.3.5.4]	SDH/II	1		1	1		1	1		1
	K00241 sdhC, frdC; succinate dehydrogenase / fumarate reductase, cytochrome b subunit	SDH/II	0		1	1		1	1		1
	K01679 E4.2.1.2B, fumC, FH; fumarate hydratase, class II [EC:4.2.1.2]	FUM	0		0	0		1	1		1
	K00024 mdh; malate dehydrogenase [EC:1.1.1.37]	MDH	0		0	0		1	1		0
	K01637 E4.1.3.1, aceA; isocitrate lyase [EC:4.1.3.1]	AceA	0		1	3		0	0		0
	K01638 aceB, glcB; malate synthase [EC:2.3.3.9]	AceB	0		1	1		0	0		0
	K01595 phosphoenolpyruvate carboxylase [EC:4.1.1.31]	PPC	0		0	0		1	1		1
	K00027 malate dehydrogenase (oxaloacetate-decarboxylating) [EC:1.1.1.38]	ME2	0		0	0		1	1		0
	K00016 L-lactate dehydrogenase [EC:1.1.1.27]	LDH	1		1	1		1	1		1
	K00467 E1.13.12.4; lactate 2-monooxygenase [EC:1.13.12.4]	LMO	0		1	1		0	0		0
	K01895 ACSS1_2, acs; acetyl-CoA synthetase [EC:6.2.1.1]	ACS	1		2	2		1	2		1
	K00128 ALDH; aldehyde dehydrogenase (NAD+) [EC:1.2.1.3]	ALDH	1		2	2		0	0		0
	K13953 adhP; alcohol dehydrogenase, propanol-preferring [EC:1.1.1.1]	ADH	1		2	2		0	0		0
	K13954 yiaY; alcohol dehydrogenase [EC:1.1.1.1]	YIA	0		1	1		0	0		0
Energy metabolism
	K00330 nuoA; NADH-quinone oxidoreductase subunit A [EC:7.1.1.2]	I	1		1	1		2	2		2
	K00331 nuoB; NADH-quinone oxidoreductase subunit B [EC:7.1.1.2]	I	1		1	1		2	3		2
	K00332 nuoC; NADH-quinone oxidoreductase subunit C [EC:7.1.1.2]	I	1		1	1		2	2		1
	K00333 nuoD; NADH-quinone oxidoreductase subunit D [EC:7.1.1.2]	I	1		1	1		2	3		2
	K00334 nuoE; NADH-quinone oxidoreductase subunit E [EC:7.1.1.2]	I	1		1	1		1	1		4
	K00335 nuoF; NADH-quinone oxidoreductase subunit F [EC:7.1.1.2]	I	1		1	1		1	1		2
	K00336 nuoG; NADH-quinone oxidoreductase subunit G [EC:7.1.1.2]	I	1		1	1		0	1		2
	K00337 nuoH; NADH-quinone oxidoreductase subunit H [EC:7.1.1.2]	I	1		1	1		2	2		2
	K00338 nuoI; NADH-quinone oxidoreductase subunit I [EC:7.1.1.2]	I	1		1	1		2	2		2
	K00339 nuoJ; NADH-quinone oxidoreductase subunit J [EC:7.1.1.2]	I	1		1	1		2	2		2
	K00340 nuoK; NADH-quinone oxidoreductase subunit K [EC:7.1.1.2]	I	1		1	1		1	1		1
	K00341 nuoL; NADH-quinone oxidoreductase subunit L [EC:7.1.1.2]	I	1		1	1		2	2		2
	K00342 nuoM; NADH-quinone oxidoreductase subunit M [EC:7.1.1.2]	I	1		1	1		2	2		2
	K00343 nuoN; NADH-quinone oxidoreductase subunit N [EC:7.1.1.2]	I	1		1	2		2	1		2
	K00239 sdhA, frdA; succinate dehydrogenase / fumarate reductase, flavoprotein subunit [EC:1.3.5.1 1.3.5.4]	SDH/II	1		1	1		1	1		1
	K00240 sdhB, frdB; succinate dehydrogenase / fumarate reductase, iron-sulfur subunit [EC:1.3.5.1 1.3.5.4]	SDH/II	1		1	1		1	1		1
	K00241 sdhC, frdC; succinate dehydrogenase / fumarate reductase, cytochrome b subunit	SDH/II	0		1	1		1	1		1
	K00412 CYTB, petB; ubiquinol-cytochrome c reductase cytochrome b subunit	III	1		0	0		2	2		0
	K03886 MQCRA, qcrA, bfcA, petC; menaquinol-cytochrome c reductase iron-sulfur subunit [EC:1.10.2.-]	III	1		0	0		2	2		0
	K02274 coxA, ctaD; cytochrome c oxidase subunit I [EC:7.1.1.9]	IV	1		2	2		1	1		1
	K02275 coxB, ctaC; cytochrome c oxidase subunit II [EC:7.1.1.9]	IV	1		3	3		1	1		2
	K02276 coxC, ctaE; cytochrome c oxidase subunit III [EC:7.1.1.9]	IV	2		2	2		1	1		1
	K02277 coxD, ctaF; cytochrome c oxidase subunit IV [EC:7.1.1.9]	IV	1		0	1		1	1		1
	K00425 cydA; cytochrome bd ubiquinol oxidase subunit I [EC:7.1.1.7]	IV	0		0	0		1	1		1
	K00426 cydB; cytochrome bd ubiquinol oxidase subunit II [EC:7.1.1.7]	IV	0		0	0		0	0		1
	K02257 COX10, ctaB, cyoE; heme o synthase [EC:2.5.1.141]	IV	1		1	1		1	1		1
	K02259 COX15, ctaA; heme a synthase [EC:1.17.99.9]	IV	1		1	1		1	1		0
	K02108 ATPF0A, atpB; F-type H+-transporting ATPase subunit a	V	1		1	1		1	1		1
	K02109 ATPF0B, atpF; F-type H+-transporting ATPase subunit b	V	0		1	1		1	1		0
	K02110 ATPF0C, atpE; F-type H+-transporting ATPase subunit c	V	1		1	1		1	1		1
	K02111 ATPF1A, atpA; F-type H+/Na+-transporting ATPase subunit alpha [EC:7.1.2.2 7.2.2.1]	V	1		1	1		1	1		1
	K02112 ATPF1B, atpD; F-type H+/Na+-transporting ATPase subunit beta [EC:7.1.2.2 7.2.2.1]	V	1		1	1		1	1		1
	K02113 ATPF1D, atpH; F-type H+-transporting ATPase subunit delta	V	1		1	1		1	1		1
	K02114 ATPF1E, atpC; F-type H+-transporting ATPase subunit epsilon	V	1		1	1		1	1		1
	K02115 ATPF1G, atpG; F-type H+-transporting ATPase subunit gamma	V	1		1	1		1	1		1
Nitrogen metabolism
	K03385 nrfA; nitrite reductase (cytochrome c-552) [EC:1.7.2.2]	NrfA	0		0	0		1	1		1
	K15876 nrfH; cytochrome c nitrite reductase small subunit	NrfH	0		0	0		0	0		1
	K00368 nirK; nitrite reductase (NO-forming) [EC:1.7.2.1]	NirK	0		0	1		0	0		0
	K00376 nosZ; nitrous-oxide reductase [EC:1.7.2.4]	NosZ	0		1	1		0	0		0
	K04561 norB; nitric oxide reductase subunit B [EC:1.7.2.5]	NorB	0		0	0		1	1		1
Motility
	K02385 flbD; flagellar protein FlbD	Flagellum	0		0	0		1	1		1
	K02386 flgA; flagellar basal body P-ring formation protein FlgA	Flagellum	0		0	0		1	0		0
	K02387 flgB; flagellar basal-body rod protein FlgB	Flagellum	1		1	1		1	1		1
	K02388 flgC; flagellar basal-body rod protein FlgC	Flagellum	1		1	1		1	1		1
	K02389 flgD; flagellar basal-body rod modification protein FlgD	Flagellum	1		1	1		2	2		1
	K02390 flgE; flagellar hook protein FlgE	Flagellum	1		1	1		1	1		1
	K02391 flgF; flagellar basal-body rod protein FlgF	Flagellum	1		1	2		1	1		1
	K02392 flgG; flagellar basal-body rod protein FlgG	Flagellum	1		1	1		1	1		1
	K02393 flgH; flagellar L-ring protein FlgH	Flagellum	1		1	1		1	1		1
	K02394 flgI; flagellar P-ring protein FlgI	Flagellum	1		1	1		1	1		1
	K02395 flgJ; peptidoglycan hydrolase FlgJ	Flagellum	1		1	0		0	0		1
	K02396 flgK; flagellar hook-associated protein 1	Flagellum	1		1	1		1	1		1
	K02397 flgL; flagellar hook-associated protein 3 FlgL	Flagellum	1		1	1		1	1		1
	K02400 flhA; flagellar biosynthesis protein FlhA	Flagellum	1		1	2		1	1		1
	K02401 flhB; flagellar biosynthesis protein FlhB	Flagellum	1		1	1		1	1		1
	K02404 flhF; flagellar biosynthesis protein FlhF	Flagellum	0		1	1		1	1		1
	K02405 fliA, whiG; RNA polymerase sigma factor FliA	Flagellum	1		1	1		1	1		2
	K02406 fliC, hag; flagellin	Flagellum	4		2	2		2	2		1
	K02407 fliD; flagellar hook-associated protein 2	Flagellum	1		1	1		1	1		1
	K02408 fliE; flagellar hook-basal body complex protein FliE	Flagellum	1		1	1		1	1		1
	K02409 fliF; flagellar M-ring protein FliF	Flagellum	1		1	1		1	1		1
	K02410 fliG; flagellar motor switch protein FliG	Flagellum	1		1	1		1	1		1
	K02411 fliH; flagellar assembly protein FliH	Flagellum	1		1	1		1	1		1
	K02412 fliI; flagellum-specific ATP synthase [EC:7.4.2.8]	Flagellum	1		1	1		1	1		1
	K02414 fliK; flagellar hook-length control protein FliK	Flagellum	1		1	1		1	1		1
	K02415 fliL; flagellar protein FliL	Flagellum	0		0	0		0	1		1
	K02416 fliM; flagellar motor switch protein FliM	Flagellum	1		1	1		1	1		1
	K02417 fliN; flagellar motor switch protein FliN	Flagellum	1		1	1		1	1		1
	K02419 fliP; flagellar biosynthesis protein FliP	Flagellum	1		1	1		1	1		1
	K02420 fliQ; flagellar biosynthesis protein FliQ	Flagellum	1		1	1		1	1		1
	K02421 fliR; flagellar biosynthesis protein FliR	Flagellum	1		1	1		1	1		1
	K02422 fliS; flagellar secretion chaperone FliS	Flagellum	1		1	1		1	1		1
	K04562 flhG, fleN; flagellar biosynthesis protein FlhG	Flagellum	1		0	0		1	1		0
	K13626 fliW; flagellar assembly factor FliW	Flagellum	1		1	1		1	1		1
	K02556 motA; chemotaxis protein MotA	Mot	1		1	1		2	2		2
	K02557 motB; chemotaxis protein MotB	Mot	1		1	1		2	2		2
	K02652 pilB; type IV pilus assembly protein PilB	Pilus	6		4	4		5	4		3
	K02653 pilC; type IV pilus assembly protein PilC	Pilus	3		3	5		3	3		3
	K02654 pilD, pppA; leader peptidase (prepilin peptidase) / N-methyltransferase [EC:3.4.23.43 2.1.1.-]	Pilus	1		1	1		1	1		1
	K02662 pilM; type IV pilus assembly protein PilM	Pilus	3		2	3		3	2		2
	K02666 pilQ; type IV pilus assembly protein PilQ	Pilus	0		0	0		2	0		0
	K02669 pilT; twitching motility protein PilT	Pilus	5		4	4		7	7		5
	K03406 mcp; methyl-accepting chemotaxis protein	MCP	0		4	4		5	5		4
	K00575 cheR; chemotaxis protein methyltransferase CheR [EC:2.1.1.80]	Che	0		1	1		1	1		1
	K03407 cheA; two-component system, chemotaxis family, sensor kinase CheA [EC:2.7.13.3]	Che	0		1	1		1	1		1
	K03408 cheW; purine-binding chemotaxis protein CheW	Che	0		1	1		2	2		2
	K03409 cheX; chemotaxis protein CheX	Che	0		1	1		1	1		1
	K03410 cheC; chemotaxis protein CheC	Che	0		1	1		1	1		1
	K03411 cheD; chemotaxis protein CheD [EC:3.5.1.44]	Che	0		1	1		1	1		1
	K03412 cheB; two-component system, chemotaxis family, protein-glutamate methylesterase/glutaminase [EC:3.1.1.61 3.5.1.44]	Che	0		1	1		1	1		1
	K03413 cheY; two-component system, chemotaxis family, chemotaxis protein CheY	Che	0		1	1		1	1		2
Oxidative stress
	K04564 superoxide dismutase, Fe-Mn family [EC:1.15.1.1]	SOD	1		1	1		1	1		3
	K03782 katG; catalase-peroxidase [EC:1.11.1.21]	Kat	0		0	0		1	1		0
Sugar transporters
	K02025 ABC.MS.P; multiple sugar transport system permease protein	MS	1		1	1		4	3		6
	K02026 ABC.MS.P1; multiple sugar transport system permease protein	MS	1		1	1		6	6		6
	K02027 ABC.MS.S; multiple sugar transport system substrate-binding protein	MS	0		1	1		3	3		4
	K09690 wzm, rfbA; lipopolysaccharide transport system permease protein	Rfb	1		1	1		1	1		3
	K09691 wzt, rbfB; lipopolysaccharide transport system ATP-binding protein	Rfb	1		1	1		1	1		4
	K10112 msmX, msmK, malK, sugC, ggtA, msiK; multiple sugar transport system ATP-binding protein [EC:7.5.2.-]	Msm	1		1	1		3	1		1
	K10117 msmE; raffinose/stachyose/melibiose transport system substrate-binding protein	Msm	0		0	0		1	1		0
	K10118 msmF; raffinose/stachyose/melibiose transport system permease protein	Msm	0		0	0		1	1		0
	K10200 ngcE; N-acetylglucosamine transport system substrate-binding protein	Ngc	0		0	0		1	1		1
	K10201 ngcF; N-acetylglucosamine transport system permease protein	Ngc	0		0	0		1	1		1
	K10202 ngcG; N-acetylglucosamine transport system permease protein	Ngc	0		0	0		1	1		1
	K10439 rbsB; ribose transport system substrate-binding protein	Rbs	1		1	0		5	5		3
	K10440 rbsC; ribose transport system permease protein	Rbs	1		0	0		5	5		4
	K10441 rbsA; ribose transport system ATP-binding protein [EC:7.5.2.7]	Rbs	1		0	0		1	1		1
	K10559 rhaS; rhamnose transport system substrate-binding protein	Rha	0		0	0		1	1		1
	K10560 rhaP; rhamnose transport system permease protein	Rha	0		0	0		1	1		0
Other transporters
	K00799 GST, gst; glutathione S-transferase [EC:2.5.1.18]		1		0	0		0	0		0
	K01989 K01989; putative tryptophan/tyrosine transport system substrate-binding protein		0		1	1		0	0		0
	K01990 ABC-2.A; ABC-2 type transport system ATP-binding protein		4		6	6		5	6		3
	K01991 wza, gfcE; polysaccharide biosynthesis/export protein		3		3	3		3	4		3
	K01992 ABC-2.P; ABC-2 type transport system permease protein		1		0	0		0	1		0
	K01995 livG; branched-chain amino acid transport system ATP-binding protein		1		0	0		1	0		1
	K01996 livF; branched-chain amino acid transport system ATP-binding protein		1		0	0		1	0		1
	K01997 livH; branched-chain amino acid transport system permease protein		1		0	0		1	0		1
	K01998 livM; branched-chain amino acid transport system permease protein		1		0	0		1	0		1
	K01999 livK; branched-chain amino acid transport system substrate-binding protein		1		0	0		1	0		1
	K02003 ABC.CD.A; putative ABC transport system ATP-binding protein		3		4	4		3	3		4
	K02004 ABC.CD.P; putative ABC transport system permease protein		3		5	5		4	4		4
	K02006 cbiO; cobalt/nickel transport system ATP-binding protein		0		0	0		1	1		0
	K02007 cbiM; cobalt/nickel transport system permease protein		0		0	0		1	1		0
	K02014 TC.FEV.OM; iron complex outermembrane recepter protein		1		0	0		1	1		0
	K02016 ABC.FEV.S; iron complex transport system substrate-binding protein		0		1	1		1	1		0
	K02031 ddpD; peptide/nickel transport system ATP-binding protein		1		0	0		1	1		0
	K02032 ddpF; peptide/nickel transport system ATP-binding protein		1		0	0		1	1		0
	K02034 ABC.PE.P1; peptide/nickel transport system permease protein		1		0	0		1	1		0
	K02035 ABC.PE.S; peptide/nickel transport system substrate-binding protein		1		0	0		0	0		0
	K02036 pstB; phosphate transport system ATP-binding protein [EC:7.3.2.1]		1		2	2		1	1		1
	K02037 pstC; phosphate transport system permease protein		1		2	1		1	1		1
	K02038 pstA; phosphate transport system permease protein		1		2	2		1	1		1
	K02040 pstS; phosphate transport system substrate-binding protein		1		2	2		1	1		2
	K02041 phnC; phosphonate transport system ATP-binding protein [EC:7.3.2.2]		0		0	0		0	0		1
	K02042 phnE; phosphonate transport system permease protein		0		0	0		0	0		1
	K02044 phnD; phosphonate transport system substrate-binding protein		0		0	0		0	0		1
	K02049 ABC.SN.A; NitT/TauT family transport system ATP-binding protein		0		0	0		2	2		1
	K02050 ABC.SN.P; NitT/TauT family transport system permease protein		0		0	0		2	2		1
	K02051 ABC.SN.S; NitT/TauT family transport system substrate-binding protein		0		0	0		1	1		0
	K02065 mlaF, linL, mkl; phospholipid/cholesterol/gamma-HCH transport system ATP-binding protein		1		1	1		1	1		1
	K02066 mlaE, linK; phospholipid/cholesterol/gamma-HCH transport system permease protein		1		1	1		1	2		1
	K02067 mlaD, linM; phospholipid/cholesterol/gamma-HCH transport system substrate-binding protein		1		1	1		1	1		1
	K02075 ABC.ZM.P; zinc/manganese transport system permease protein		1		0	0		0	0		0
	K02077 ABC.ZM.S; zinc/manganese transport system substrate-binding protein		1		0	0		1	2		0
	K02100 araE; MFS transporter, SP family, arabinose:H+ symporter		1		0	0		0	0		0
	K02193 ccmA; heme exporter protein A [EC:7.6.2.5]		1		1	1		1	1		1
	K02194 ccmB; heme exporter protein B		0		0	1		0	0		0
	K02195 ccmC; heme exporter protein C		1		1	1		1	1		1
	K02198 ccmF; cytochrome c-type biogenesis protein CcmF		1		1	1		1	1		2
	K02575 NRT, narK, nrtP, nasA; MFS transporter, NNP family, nitrate/nitrite transporter		2		0	0		1	0		0
	K03282 mscL; large conductance mechanosensitive channel		1		0	0		0	1		1
	K03284 corA; magnesium transporter		0		0	1		1	1		0
	K03313 nhaA; Na+:H+ antiporter, NhaA family		1		1	1		0	0		0
	K03320 amt, AMT, MEP; ammonium transporter, Amt family		0		1	0		2	1		1
	K03325 ACR3, arsB; arsenite transporter		0		0	0		0	0		1
	K03498 trkH, trkG, ktrB, ktrD; trk/ktr system potassium uptake protein		0		0	0		0	0		2
	K03499 trkA, ktrA, ktrC; trk/ktr system potassium uptake protein		2		2	2		2	2		1
	K03523 bioY; biotin transport system substrate-specific component		0		0	0		1	1		1
	K03559 exbD; biopolymer transport protein ExbD		0		0	0		0	0		1
	K03561 exbB; biopolymer transport protein ExbB		0		0	0		0	0		1
	K03585 acrA, mexA, adeI, smeD, mtrC, cmeA; membrane fusion protein, multidrug efflux system		1		0	0		0	0		0
	K03588 ftsW, spoVE; cell division protein FtsW		1		1	1		1	1		1
	K03641 tolB; TolB protein		9		2	1		2	3		0
	K03699 tlyC; magnesium and cobalt exporter, CNNM family		2		1	1		2	2		3
	K03980 murJ, mviN; putative peptidoglycan lipid II flippase		1		1	1		1	1		1
	K04758 feoA; ferrous iron transport protein A		2		0	0		1	1		0
	K04759 feoB; ferrous iron transport protein B		3		2	2		3	3		1
	K05565 mnhA, mrpA; multicomponent Na+:H+ antiporter subunit A		1		0	0		0	0		1
	K05566 mnhB, mrpB; multicomponent Na+:H+ antiporter subunit B		1		0	0		0	0		1
	K05567 mnhC, mrpC; multicomponent Na+:H+ antiporter subunit C		1		0	0		0	0		1
	K05568 mnhD, mrpD; multicomponent Na+:H+ antiporter subunit D		1		0	0		0	0		1
	K05569 mnhE, mrpE; multicomponent Na+:H+ antiporter subunit E		1		0	0		0	0		1
	K05570 mnhF, mrpF; multicomponent Na+:H+ antiporter subunit F		1		0	0		0	0		1
	K05571 mnhG, mrpG; multicomponent Na+:H+ antiporter subunit G		1		0	0		0	0		1
	K05595 marC; multiple antibiotic resistance protein		1		0	0		0	0		0
	K05770 TSPO, BZRP; translocator protein		1		0	0		0	0		1
	K05820 hcaT; MFS transporter, PPP family, 3-phenylpropionic acid transporter		0		0	0		1	0		1
	K06147 ABCB-BAC; ATP-binding cassette, subfamily B, bacterial		2		1	2		1	1		1
	K06196 ccdA; cytochrome c-type biogenesis protein		0		0	0		0	1		1
	K06199 crcB, FEX; fluoride exporter		1		1	1		0	0		1
	K06213 mgtE; magnesium transporter		1		1	1		0	0		1
	K06861 lptB; lipopolysaccharide export system ATP-binding protein [EC:7.5.2.5]		1		1	1		1	1		1
	K06901 pbuG, azgA, ghxP, ghxQ, adeQ; adenine/guanine/hypoxanthine permease		0		0	0		1	1		0
	K07114 yfbK; Ca-activated chloride channel homolog		1		2	1		4	3		1
	K07238 TC.ZIP, zupT, ZRT3, ZIP2; zinc transporter, ZIP family		0		1	1		0	0		0
	K07277 SAM50, TOB55, bamA; outer membrane protein insertion porin family		1		2	2		2	2		1
	K07301 yrbG; cation:H+ antiporter		1		1	1		2	2		2
	K07335 bmpA, bmpB, tmpC; basic membrane protein A and related proteins		1		1	1		1	1		1
	K07507 mgtC; putative Mg2+ transporter-C (MgtC) family protein		1		1	1		0	1		1
	K07793 tctA; putative tricarboxylic transport membrane protein		0		0	0		1	1		0
	K07795 tctC; putative tricarboxylic transport membrane protein		0		0	0		1	1		0
	K08151 tetA; MFS transporter, DHA1 family, tetracycline resistance protein		1		1	1		1	1		2
	K08153 blt; MFS transporter, DHA1 family, multidrug resistance protein		0		0	0		1	0		0
	K08218 ampG; MFS transporter, PAT family, beta-lactamase induction signal transducer AmpG		0		0	0		0	0		1
	K08354 phsC; thiosulfate reductase cytochrome b subunit		0		0	0		1	1		0
	K08357 ttrA; tetrathionate reductase subunit A		1		0	0		1	0		0
	K08363 merT; mercuric ion transport protein		1		0	0		0	0		0
	K08483 ptsI; phosphoenolpyruvate-protein phosphotransferase (PTS system enzyme I) [EC:2.7.3.9]		1		0	0		1	1		0
	K08714 VGSC; voltage-gated sodium channel		0		0	0		0	0		1
	K08970 rcnA; nickel/cobalt transporter (NicO) family protein		0		0	0		0	0		1
	K09013 sufC; Fe-S cluster assembly ATP-binding protein		1		1	1		1	1		1
	K09125 yhhQ; queuosine precursor transporter		0		1	1		1	1		0
	K09696 natB; sodium transport system permease protein		1		0	0		1	1		0
	K09697 natA; sodium transport system ATP-binding protein [EC:7.2.2.4]		1		0	0		1	1		0
	K09771 TC.SMR3; small multidrug resistance family-3 protein		0		0	0		0	0		1
	K09800 tamB; translocation and assembly module TamB		1		0	0		0	0		0
	K09808 lolC_E; lipoprotein-releasing system permease protein		0		0	0		1	1		0
	K09810 lolD; lipoprotein-releasing system ATP-binding protein [EC:7.6.2.-]		0		0	0		1	1		0
	K09811 ftsX; cell division transport system permease protein		1		1	1		1	1		1
	K09812 ftsE; cell division transport system ATP-binding protein		1		1	1		1	1		1
	K09815 znuA; zinc transport system substrate-binding protein		0		1	1		1	1		0
	K09816 znuB; zinc transport system permease protein		0		1	1		2	2		0
	K09817 znuC; zinc transport system ATP-binding protein [EC:7.2.2.20]		0		1	1		1	1		0
	K09819 ABC.MN.P; manganese/iron transport system permease protein		0		0	0		0	1		0
	K10716 kch, trkA, mthK, pch; voltage-gated potassium channel		0		0	0		0	1		1
	K11085 msbA; ATP-binding cassette, subfamily B, bacterial MsbA [EC:7.5.2.6]		1		1	1		4	4		2
	K11707 troA, mntA, znuA; manganese/zinc/iron transport system substrate-binding protein		0		0	0		0	0		1
	K11708 troC, mntC, znuB; manganese/zinc/iron transport system permease protein		0		0	0		0	0		1
	K11709 troD, mntD, znuB; manganese/zinc/iron transport system permease protein		0		0	0		0	0		1
	K11710 troB, mntB, znuC; manganese/zinc/iron transport system ATP- binding protein [EC:7.2.2.5]		0		0	0		0	0		1
	K11720 lptG; lipopolysaccharide export system permease protein		2		2	2		2	1		1
	K11741 sugE; quaternary ammonium compound-resistance protein SugE		0		1	1		0	0		0
	K11928 putP; sodium/proline symporter		1		0	0		0	0		0
	K12340 tolC, bepC, cyaE, raxC, sapF, rsaF, hasF; outer membrane protein		1		0	1		0	0		0
	K13888 macA; membrane fusion protein, macrolide-specific efflux system		1		0	0		0	0		0
	K13890 gsiC; glutathione transport system permease protein		1		0	0		1	1		0
	K14393 actP; cation/acetate symporter		0		1	1		0	0		0
	K14445 SLC13A2_3_5; solute carrier family 13 (sodium-dependent dicarboxylate transporter), member 2/3/5		1		1	1		0	0		0
	K15553 ssuA; sulfonate transport system substrate-binding protein		1		0	0		0	0		1
	K15554 ssuC; sulfonate transport system permease protein		1		0	0		0	0		1
	K15555 ssuB; sulfonate transport system ATP-binding protein [EC:7.6.2.14]		1		0	0		0	0		1
	K15725 czcC, cusC, cnrC; outer membrane protein, heavy metal efflux system		1		0	0		0	0		0
	K15726 czcA, cusA, cnrA; heavy metal efflux system protein		2		1	1		1	1		0
	K15727 czcB, cusB, cnrB; membrane fusion protein, heavy metal efflux system		2		1	1		1	1		0
	K15738 uup; ABC transport system ATP-binding/permease protein		1		0	0		0	0		0
	K15987 hppA; K(+)-stimulated pyrophosphate-energized sodium pump [EC:7.1.3.2]		1		2	2		1	1		1
	K16089 TC.FEV.OM2, cirA, cfrA, hmuR; outer membrane receptor for ferrienterochelin and colicins		0		0	0		0	1		0
	K16092 btuB; vitamin B12 transporter		0		1	0		0	0		0
	K16211 malY, malT; maltose/moltooligosaccharide transporter		0		1	1		0	0		0
	K16554 exoP, vpsO; polysaccharide biosynthesis transport protein [EC:2.7.10.3]		1		1	1		3	3		3
	K16925 ykoE; energy-coupling factor transport system permease protein		0		0	0		0	0		1
	K17234 araN; arabinooligosaccharide transport system substrate-binding protein		0		1	1		1	1		0
	K17235 araP; arabinooligosaccharide transport system permease protein		0		1	0		0	0		0
	K22044 ybiO; moderate conductance mechanosensitive channel		1		1	1		1	1		1
	K22736 VIT; vacuolar iron transporter family protein		0		0	0		1	1		0
	K23242 mntP; manganese efflux pump family protein		0		0	0		0	0		1
	K23535 nupB; general nucleoside transport system permease protein		1		1	1		1	1		1
	K23536 nupC; general nucleoside transport system permease protein		1		1	1		1	1		1
	K23537 nupA; general nucleoside transport system ATP-binding protein		1		1	2		1	1		1
	K24180 mleP; malate permease and related proteins		0		1	1		2	2		1
	K25027 btuC; cobalamin transport system permease protein		1		1	1		1	1		1
	K25028 btuD; cobalamin transport system ATP-binding protein [EC:7.6.2.8]		1		1	1		1	1		1
	K25034 btuF; cobalamin transport system substrate-binding protein		1		1	1		1	1		1
	K25109 sirA, fecB, cbrA; iron-siderophore transport system substrate-binding protein		0		0	0		0	2		0
	K25110 sirB, fecC, cbrB; iron-siderophore transport system permease protein		0		0	0		0	1		0
	K25111 sirC, fecD, cbrC; iron-siderophore transport system permease protein		0		0	0		0	1		0
	K25130 fecE, cbrD; iron-siderophore transport system ATP-binding protein [EC:7.2.2.-]		0		0	0		0	1		0
	K25154 evrC; viologen exporter family transport system permease protein		1		1	1		1	1		1
	K25155 evrB; viologen exporter family transport system permease protein		1		1	1		1	1		1
	K25156 evrA; viologen exporter family transport system ATP-binding protein		1		1	1		1	1		1
	K25180 ybhR; drug efflux transport system permease protein		0		0	0		1	1		0
	K25181 ybhS; drug efflux transport system permease protein		0		0	0		1	1		0
	K25182 ybhF; drug efflux transport system ATP-binding protein		0		0	0		2	2		0
	K25183 ybhG; membrane fusion protein YbhG		0		0	0		1	1		0
	*CMAGs
