# Supplementary material for: Insights into ecological roles of uncultivated bacteria in Katase hot spring sediment from long-read metagenomics
Source: Front Microbiol. 2022 Nov 3;13:1045931. doi: 10.3389/fmicb.2022.1045931 (PMC9671151; doi:10.3389/fmicb.2022.1045931)
Supplement: Supplementary file 9 [file Table_8.XLSX]

## Sheet: TableS8
Supplementary Table S8. Abundance of Armatimonadota 16S rRNA gene reads in other areas
						Propotion of total sequence reads
						c_Fimbriimonadia					c_HRBIN16			c_UBA5829
Sample description						f_ATM1		f_GBS-DC			f_HRBIN16			f_DSUL01
Description	Sequence Read Archive Run ID	Conutry	pH	Temp. (ºC)		KatS3mg015		KatS3mg018	KatS3mg021		KatS3mg022	KatS3mg023		KatS3mg024
hot springs	SRR2059437	USA	7.49	90		0		0.0690606	0.00400099		0.00263419	0		0
	SRR2059650	USA	7.23	84		0		0.00386733	0.0204837		0	0		0
	SRR2059619	USA	8.24	83		0		0.0284338	0.00632897		0.00528189	0		0
	SRR2059447	USA	7.35	78		0		0.0246733	0		0.00187789	0		0.000391226
	SRR2098629	USA	8.31	77		0		0.0308257	0.00256881		0	0		0
	SRR1531601	China	7.72	75		0		0.00069541	0.194715		0.00069541	0		0
	SRR900450	USA	8.5	74		0		0.00023092	0.0685833		0	0		0
	SRR2098651	USA	8.21	73		0		0.00976941	0.021622		0.000143668	0		0
	SRR2098650	USA	8.41	72		0		0.00122399	0.0293758		0	0		0
	SRR2098654	USA	7.3	71		0		0.0241988	0.0333551		0	0		0
	SRR2059446	USA	8.37	70		0		0.0283057	0.00328265		0.00693965	0		0
	SRR2059649	USA	7.5	70		0		0.0467199	0.00227361		0.00953807	2.77269e-05		0.000166362
	SRR2098642	USA	8.88	70		0		0.0298352	0.00226376		5.8045e-05	0		0
	SRR2098652	USA	8.15	67		0		0.0388262	0.0176072		0.00451467	0		0
	SRR620257	China	7.9	66		0		0.00204918	0.0102459		0.0321038	0		0
	ERR245076	Antarctica	8.4	65		0		0	0		0	0.0267906		0
	SRR2098648	USA	8.4	63		0		0.0530488	0.052439		0.000609756	0		0
	SRR1286267	China	7.7	60.8		0		0.00264914	0.0216837		0.00735871	0		0
	SRR2059442	USA	8.37	60		0		0.0208184	0.00204318		0.00358938	0		0.000414159
	SRR2059448	USA	8.74	60		0		0.0201728	0.00227239		0.00345145	0		4.28752e-05
	SRR620258	China	8.1	60		0		0.00284477	0.0474954		0.0105133	0		0.000247372
	SRR6364425	Japan	8.7	56		0		0.012626	4.38099e-06		1.3143e-05	0.0217472		0.0471438
	SRR6364426	Japan	8.7	56		0		0.0164272	1.88644e-05		1.88644e-05	0.0221582		0.0552087
	SRR6364427	Japan	8.7	56		0		0.0137035	0		3.82457e-06	0.016285		0.0532687
	SRR6364428	Japan	7.3	56		0		0.0062324	0		1.03299e-05	0.0188177		0.0973425
	SRR6364429	Japan	7.3	56		1.03862e-05		0.00480187	6.9241e-06		6.9241e-06	0.0137997		0.0964043
	SRR6364430	Japan	7.3	56		0		0.0063791	1.51074e-05		0.000313478	0.0187105		0.133659
	SRR6364431	Japan	7.3	56		0		0.00449898	0		3.62529e-06	0.00951276		0.0621628
	SRR6364432	Japan	7.3	56		0		0.00686298	3.95105e-06		7.90211e-06	0.0208774		0.106797
	SRR6364435	Japan	7.3	56		0		0.00919621	1.12423e-05		1.12423e-05	0.0179989		0.0992771
	SRR6364436	Japan	7.3	56		0		0.0096755	1.99907e-05		4.99768e-06	0.0267426		0.142444
	SRR6364437	Japan	7.3	56		0		0.00601173	0		0	0.0168991		0.119838
	SRR6364438	Japan	7.3	56		0		0.00475878	0		3.60514e-06	0.0143989		0.137878
	SRR6364439	Japan	7.3	56		0		0.0089451	3.60109e-06		0.000122437	0.0222223		0.132509
	SRR6364440	Japan	7.3	56		0		0.00550829	3.63104e-06		3.63104e-06	0.0201087		0.111146
	SRR6364441	Japan	7.3	56		0		0.0104594	4.00591e-06		2.40355e-05	0.0268076		0.118138
	SRR6364442	Japan	7.3	56		0		0.00855993	6.46032e-06		6.46032e-06	0.0197557		0.126477
	SRR6364443	Japan	7.3	56		0		0.00524597	1.30012e-05		9.75087e-06	0.0207466		0.1113
	SRR6364444	Japan	7.3	56		0		0.00553795	3.65059e-06		7.30119e-06	0.0135583		0.088516
	SRR2076737	China	8.87	49.6		0		0.0425831	0		0.001827	0		0.000632422
	SRR2059607	USA	9.73	44		3.84911e-05		0.0245958	0.00142417		0.00400308	0		0.000538876
	SRR2059614	USA	9.07	41		0		0.0207823	0.00573788		0	0		0
	ERR3346707	India	N.A.	N.A.		0		0.0496212	0		0.00027552	0		0.000399504
	ERR3346708	India	N.A.	N.A.		0		0.0392748	0		0.000345906	0		0.000533272
	ERR3346709	India	N.A.	N.A.		0		0.0387792	0		0.000417646	0		0.000587799
	ERR3346710	India	N.A.	N.A.		0		0.0383803	0		0.000150049	0		0.000310815
	ERR3346711	India	N.A.	N.A.		0		0.0371842	0		7.41565e-05	0		0.000423751
	ERR3346712	India	N.A.	N.A.		0		0.0434188	0		9.77167e-05	0		0.000260578
	SRR2059661	USA	N.A.	N.A.		0.000793409		0.0519683	0.0251144		0.0031126	0		3.05157e-05
	SRR2059672	USA	N.A.	N.A.		0		0.0548026	0.000516542		0.00735457	0		0.000122986
compost	SRR8560768	China	N.A.	N.A.		0		0	0.0623516		0	0		0
sludge	SRR8352127	Belgium	N.A.	50		0.0239726		0	0		0	0		0
	SRR8352142	Belgium	N.A.	50		0.0208001		0	0		0	0		0
	SRR8352160	Belgium	N.A.	50		0.0238332		0	0		0	0		0
	SRR8352166	Belgium	N.A.	50		0.0499125		0	0.0642928		0	0		0
	SRR8352137	Belgium	N.A.	50		0.00554635		0	0.114752		0	0		0
	SRR8352161	Belgium	N.A.	50		0.0853355		0	0.121857		0	0		0
	SRR8352155	Belgium	N.A.	50		0.00905979		0	0.125679		0	0		0
	ERR1662807	USA	7.5	37		0		0	0		0	0		0.0520781
	DRR087528	Japan	8.1	25		0		0	0.0199569		0.00417308	0		0
	DRR087565	Japan	8.1	25		0		0	0.0316318		0.00126624	0		0
	DRR087566	Japan	8.1	25		0		0	0.0303524		0.00204623	0		0
	DRR087567	Japan	8.1	25		0		0	0.025353		0.00107282	0		0
	DRR087570	Japan	8.1	25		0		0	0.0283802		0.000802958	0		2.69902e-05
	DRR087573	Japan	8.1	25		0		0	0.0437872		0.000645286	0		8.38033e-06
	DRR087574	Japan	8.1	25		0		0	0.0373529		0.000440388	0		0
	DRR087584	Japan	8.1	25		0		0	0.0217555		2.9843e-05	0		7.46074e-06
soil	ERR2119501	China	N.A.	N.A.		0		0.145697	0		0.00289122	0		0
	ERR2119504	China	N.A.	N.A.		0		0.194195	0		0.00469376	0		0.00159842
